# Supplementary material for: 2,3,4,5-Tetra­fluoro­benzoic acid–4,4′-bipyridine (2/1)
Source: Acta Crystallogr Sect E Struct Rep Online. 2009 Jul 18;65(Pt 8):o1886. doi: 10.1107/S1600536809027445 (PMC2977157; doi:10.1107/S1600536809027445)
Supplement: Supplementary file 1 [file e-65-o1886-sup1.cif]

##############################################################################
###                                                                        ###
###        Electronic paper (Acta Crystallographica Section E)             ###
###                                                                        ###
##############################################################################
#                                                                            #
# This CIF contains the data in a paper accepted for publication in Acta     #
# Crystallographica Section E. It conforms to the requirements of Notes      #
# for Authors for Section E, and has been peer reviewed under the auspices   #
# of the IUCr Commission on Journals.                                        #
#                                                                            #
# Full details of the Crystallographic Information File format               #
# are given in the paper "The Crystallographic Information File (CIF):       #
# a New Standard Archive File for Crystallography" by S. R. Hall, F. H.      #
# Allen and I. D. Brown [Acta Cryst. (1991), A47, 655-685].                  #
#                                                                            #
# The current version of the core CIF dictionary is obtainable from          #
# ftp://ftp.iucr.org/pub/cif_core.dic. The current version number is 2.4.    #
#                                                                            #
# Software is freely available for graphical display of the structure(s) in  #
# this CIF.  For information consult the CIF home page http://www.iucr.org/  #
# cif/home.html                                                              #
#                                                                            #
# This file may be used for bona fide research purposes within the           #
# scientific community so long as proper attribution is given to the journal # 
# article from which it was obtained.                                        #
#                                                                            #
##############################################################################
                                             
data_I
_audit_creation_method     SHELXL-97
_chemical_name_systematic
;
2,3,4,5-Tetrafluorobenzoic acid--4,4'-bipyridine (2/1)
;
_chemical_name_common     ?
_chemical_formula_moiety     '2(C7 H2 F4 O2), C10 H8 N2'
_chemical_formula_sum     'C24 H12 F8 N2 O4'
_chemical_formula_iupac     '2C7 H2 F4 O2, C10 H8 N2'
_chemical_formula_weight     544.36
_chemical_melting_point     ?
_symmetry_cell_setting     'Monoclinic'
_symmetry_space_group_name_H-M     'P 21/c'
loop_
    _symmetry_equiv_pos_as_xyz
    'x, y, z'
    '-x, y+1/2, -z+1/2'
    '-x, -y, -z'
    'x, -y-1/2, z-1/2'
_cell_length_a     6.6517(7)
_cell_length_b     8.3419(14)
_cell_length_c     19.5310(11)
_cell_angle_alpha     90.00
_cell_angle_beta     93.181(2)
_cell_angle_gamma     90.00
_cell_volume     1082.1(2)
_cell_formula_units_Z     2
_cell_measurement_reflns_used     1438
_cell_measurement_theta_min     3.217
_cell_measurement_theta_max     23.941
_cell_measurement_temperature     298(2)
_exptl_crystal_description     block
_exptl_crystal_colour     colourless
_exptl_crystal_size_max     0.45
_exptl_crystal_size_mid     0.43
_exptl_crystal_size_min     0.24
_exptl_crystal_density_diffrn     1.671
_exptl_crystal_density_meas     ?
_exptl_crystal_density_method     'not measured'
_exptl_crystal_F_000     548
_exptl_absorpt_coefficient_mu     0.160
_exptl_absorpt_correction_type     none
_exptl_absorpt_process_details     ?
_exptl_absorpt_correction_T_min     ?
_exptl_absorpt_correction_T_max     ?
_exptl_special_details
;
;
_diffrn_ambient_temperature     298(2)
_diffrn_radiation_type     MoK\a
_diffrn_radiation_wavelength     0.71073
_diffrn_radiation_source     'fine-focus sealed tube'
_diffrn_radiation_monochromator     graphite
_diffrn_measurement_device_type     'Bruker SMART APEX'
_diffrn_measurement_method     '\f and \w'
_diffrn_detector_area_resol_mean     ?
_diffrn_reflns_number     5243
_diffrn_reflns_av_R_equivalents     0.0307
_diffrn_reflns_av_sigmaI/netI     0.0342
_diffrn_reflns_theta_min     2.09
_diffrn_reflns_theta_max     25.00
_diffrn_reflns_theta_full     25.00
_diffrn_measured_fraction_theta_max     0.993
_diffrn_measured_fraction_theta_full     0.993
_diffrn_reflns_limit_h_min     -6
_diffrn_reflns_limit_h_max     7
_diffrn_reflns_limit_k_min     -7
_diffrn_reflns_limit_k_max     9
_diffrn_reflns_limit_l_min     -22
_diffrn_reflns_limit_l_max     23
_diffrn_standards_number     ?
_diffrn_standards_interval_count     ?
_diffrn_standards_interval_time     ?
_diffrn_standards_decay_%     ?
_refine_special_details
;
Refinement of <i>F</i>^2^ against ALL reflections. The weighted <i>R</i>-factor
<i>wR</i> and goodness of fit <i>S</i> are based on <i>F</i>^2^, conventional
<i>R</i>-factors <i>R</i> are based on <i>F</i>, with <i>F</i> set to zero for
negative <i>F</i>^2^. The threshold expression of <i>F</i>^2^ >
\s(<i>F</i>^2^) is used only for calculating <i>R</i>-factors(gt) <i>etc</i>.
and is not relevant to the choice of reflections for refinement.
<i>R</i>-factors based on <i>F</i>^2^ are statistically about twice as large
as those based on <i>F</i>, and <i>R</i>- factors based on ALL data will be
even larger.
;
_reflns_number_total     1888
_reflns_number_gt     1107
_reflns_threshold_expression     I>2\s(I)
_refine_ls_structure_factor_coef     Fsqd
_refine_ls_matrix_type     full
_refine_ls_R_factor_all     0.0767
_refine_ls_R_factor_gt     0.0370
_refine_ls_wR_factor_gt     0.0926
_refine_ls_wR_factor_ref     0.1232
_refine_ls_goodness_of_fit_ref     1.000
_refine_ls_restrained_S_all     1.000
_refine_ls_number_reflns     1888
_refine_ls_number_parameters     172
_refine_ls_number_restraints     0
_refine_ls_hydrogen_treatment     constr
_refine_ls_weighting_scheme     calc
_refine_ls_weighting_details
          'calc w=1/[\s^2^(Fo^2^)+(0.062P)^2^+0.1216P] where P=(Fo^2^+2Fc^2^)/3'
_atom_sites_solution_hydrogens     geom
_atom_sites_solution_primary     direct
_atom_sites_solution_secondary     difmap
_refine_ls_shift/su_max     0.000
_refine_ls_shift/su_mean     0.000
_refine_diff_density_max     0.217
_refine_diff_density_min     -0.152
_refine_ls_extinction_method     none
_refine_ls_extinction_coef     ?
loop_
    _atom_type_symbol
    _atom_type_description
    _atom_type_scat_dispersion_real
    _atom_type_scat_dispersion_imag
    _atom_type_scat_source
    'C' 'C' 0.0033 0.0016
                         'International Tables Vol C Tables 4.2.6.8 and 6.1.1.4'
    'H' 'H' 0.0000 0.0000
                         'International Tables Vol C Tables 4.2.6.8 and 6.1.1.4'
    'N' 'N' 0.0061 0.0033
                         'International Tables Vol C Tables 4.2.6.8 and 6.1.1.4'
    'O' 'O' 0.0106 0.0060
                         'International Tables Vol C Tables 4.2.6.8 and 6.1.1.4'
    'F' 'F' 0.0171 0.0103
                         'International Tables Vol C Tables 4.2.6.8 and 6.1.1.4'
_computing_data_collection     'SMART (Siemens, 1996)'
_computing_cell_refinement     'SAINT (Siemens, 1996)'
_computing_data_reduction     'SAINT (Siemens, 1996)'
_computing_structure_solution     'SHELXS97 (Sheldrick, 2008)'
_computing_structure_refinement     'SHELXL97 (Sheldrick, 2008)'
_computing_molecular_graphics     'SHELXTL (Sheldrick, 2008)'
_computing_publication_material     'SHELXTL (Sheldrick, 2008)'
loop_
    _atom_site_type_symbol
    _atom_site_label
    _atom_site_fract_x
    _atom_site_fract_y
    _atom_site_fract_z
    _atom_site_U_iso_or_equiv
    _atom_site_adp_type
    _atom_site_calc_flag
    _atom_site_refinement_flags
    _atom_site_occupancy
    _atom_site_disorder_assembly
    _atom_site_disorder_group
    F F2 0.7895(2) 0.12908(19) 0.19446(8) 0.0718(5) Uani d . 1 . .
    C C2 0.5194(3) 0.1029(3) 0.34972(12) 0.0468(6) Uani d . 1 . .
    C C3 0.5693(3) 0.1433(3) 0.28441(12) 0.0489(6) Uani d . 1 . .
    O O1 0.2294(3) 0.2650(2) 0.34704(9) 0.0694(6) Uani d . 1 . .
    H H1 0.1322 0.2933 0.3681 0.104 Uiso calc R 1 . .
    C C10 0.5879(3) 0.4735(3) 0.48110(12) 0.0470(6) Uani d . 1 . .
    F F3 1.0440(2) -0.05674(19) 0.27137(8) 0.0749(5) Uani d . 1 . .
    C C7 0.6499(4) 0.0052(3) 0.38789(13) 0.0534(7) Uani d . 1 . .
    H H7 0.6191 -0.0250 0.4319 0.064 Uiso calc R 1 . .
    F F1 0.4516(2) 0.2331(2) 0.24231(8) 0.0806(5) Uani d . 1 . .
    C C5 0.8729(3) -0.0054(3) 0.29677(13) 0.0508(6) Uani d . 1 . .
    N N1 0.9175(3) 0.3732(3) 0.40908(11) 0.0588(6) Uani d . 1 . .
    C C4 0.7454(4) 0.0890(3) 0.25813(13) 0.0517(7) Uani d . 1 . .
    C C6 0.8238(4) -0.0474(3) 0.36163(13) 0.0553(7) Uani d . 1 . .
    C C1 0.3355(4) 0.1634(3) 0.38353(15) 0.0559(7) Uani d . 1 . .
    O O2 0.2975(3) 0.1188(3) 0.43978(11) 0.0916(7) Uani d . 1 . .
    F F4 0.9521(2) -0.1423(2) 0.39827(9) 0.0884(6) Uani d . 1 . .
    C C9 0.6276(4) 0.5363(3) 0.41783(14) 0.0641(8) Uani d . 1 . .
    H H9 0.5431 0.6140 0.3978 0.077 Uiso calc R 1 . .
    C C8 0.7922(4) 0.4839(4) 0.38453(15) 0.0683(8) Uani d . 1 . .
    H H8 0.8163 0.5293 0.3423 0.082 Uiso calc R 1 . .
    C C11 0.7186(4) 0.3584(4) 0.50629(14) 0.0705(8) Uani d . 1 . .
    H H11 0.6988 0.3110 0.5485 0.085 Uiso calc R 1 . .
    C C12 0.8799(4) 0.3124(4) 0.46918(15) 0.0723(8) Uani d . 1 . .
    H H12 0.9665 0.2343 0.4877 0.087 Uiso calc R 1 . .
loop_
    _atom_site_aniso_label
    _atom_site_aniso_U_11
    _atom_site_aniso_U_22
    _atom_site_aniso_U_33
    _atom_site_aniso_U_12
    _atom_site_aniso_U_13
    _atom_site_aniso_U_23
    F2 0.0840(11) 0.0793(10) 0.0551(9) 0.0070(8) 0.0311(8) 0.0059(8)
    C2 0.0446(13) 0.0492(14) 0.0477(14) -0.0005(11) 0.0116(11) -0.0041(11)
    C3 0.0489(14) 0.0480(14) 0.0505(15) 0.0057(11) 0.0087(12) 0.0008(12)
    O1 0.0577(11) 0.0810(13) 0.0721(13) 0.0203(10) 0.0250(9) 0.0034(11)
    C10 0.0375(12) 0.0598(15) 0.0440(13) -0.0011(11) 0.0045(10) -0.0094(12)
    F3 0.0574(9) 0.0898(12) 0.0803(11) 0.0176(8) 0.0280(8) -0.0038(9)
    C7 0.0533(15) 0.0590(16) 0.0492(15) 0.0012(13) 0.0143(12) 0.0037(12)
    F1 0.0824(11) 0.0976(13) 0.0633(11) 0.0354(10) 0.0166(8) 0.0160(9)
    C5 0.0439(14) 0.0535(16) 0.0564(15) 0.0039(12) 0.0158(12) -0.0068(12)
    N1 0.0457(12) 0.0711(15) 0.0604(15) 0.0057(11) 0.0119(10) -0.0101(12)
    C4 0.0582(15) 0.0520(15) 0.0467(15) -0.0042(12) 0.0208(13) -0.0020(12)
    C6 0.0542(15) 0.0574(16) 0.0546(16) 0.0096(13) 0.0045(13) 0.0031(13)
    C1 0.0462(14) 0.0623(17) 0.0605(18) 0.0011(13) 0.0154(13) -0.0058(14)
    O2 0.0743(13) 0.1325(18) 0.0718(14) 0.0290(13) 0.0381(11) 0.0212(13)
    F4 0.0800(11) 0.1119(14) 0.0742(12) 0.0383(10) 0.0110(9) 0.0204(10)
    C9 0.0581(16) 0.0693(18) 0.0671(18) 0.0151(14) 0.0220(14) 0.0075(15)
    C8 0.0649(18) 0.0769(19) 0.0662(18) 0.0088(16) 0.0311(15) 0.0075(16)
    C11 0.0585(16) 0.107(2) 0.0469(16) 0.0271(17) 0.0120(12) 0.0057(15)
    C12 0.0583(17) 0.103(2) 0.0563(18) 0.0269(16) 0.0065(14) -0.0013(17)
_geom_special_details
;
All e.s.d.'s (except the e.s.d. in the dihedral angle between two l.s. planes)
are estimated using the full covariance matrix. The cell e.s.d.'s are taken
into account individually in the estimation of e.s.d.'s in distances, angles
and torsion angles; correlations between e.s.d.'s in cell parameters are only
used when they are defined by crystal symmetry. An approximate (isotropic)
treatment of cell e.s.d.'s is used for estimating e.s.d.'s involving l.s.
planes.
;
loop_
    _geom_bond_atom_site_label_1
    _geom_bond_atom_site_label_2
    _geom_bond_site_symmetry_2
    _geom_bond_distance
    _geom_bond_publ_flag
    F2 C4 . 1.336(3) ?
    C2 C3 . 1.378(3) ?
    C2 C7 . 1.379(3) ?
    C2 C1 . 1.509(3) ?
    C3 F1 . 1.334(3) ?
    C3 C4 . 1.381(3) ?
    O1 C1 . 1.292(3) ?
    O1 H1 . 0.8200 ?
    C10 C11 . 1.368(3) ?
    C10 C9 . 1.381(4) ?
    C10 C10 3_666 1.484(4) ?
    F3 C5 . 1.337(2) ?
    C7 C6 . 1.364(3) ?
    C7 H7 . 0.9300 ?
    C5 C4 . 1.356(3) ?
    C5 C6 . 1.371(3) ?
    N1 C12 . 1.315(3) ?
    N1 C8 . 1.317(3) ?
    C6 F4 . 1.341(3) ?
    C1 O2 . 1.200(3) ?
    C9 C8 . 1.375(3) ?
    C9 H9 . 0.9300 ?
    C8 H8 . 0.9300 ?
    C11 C12 . 1.382(3) ?
    C11 H11 . 0.9300 ?
    C12 H12 . 0.9300 ?
loop_
    _geom_angle_atom_site_label_1
    _geom_angle_atom_site_label_2
    _geom_angle_atom_site_label_3
    _geom_angle_site_symmetry_1
    _geom_angle_site_symmetry_3
    _geom_angle
    _geom_angle_publ_flag
    C3 C2 C7 . . 117.9(2) ?
    C3 C2 C1 . . 124.5(2) ?
    C7 C2 C1 . . 117.5(2) ?
    F1 C3 C2 . . 123.0(2) ?
    F1 C3 C4 . . 115.9(2) ?
    C2 C3 C4 . . 121.1(2) ?
    C1 O1 H1 . . 109.5 ?
    C11 C10 C9 . . 116.0(2) ?
    C11 C10 C10 . 3_666 122.2(3) ?
    C9 C10 C10 . 3_666 121.8(3) ?
    C6 C7 C2 . . 120.6(2) ?
    C6 C7 H7 . . 119.7 ?
    C2 C7 H7 . . 119.7 ?
    F3 C5 C4 . . 119.9(2) ?
    F3 C5 C6 . . 120.8(2) ?
    C4 C5 C6 . . 119.3(2) ?
    C12 N1 C8 . . 116.6(2) ?
    F2 C4 C5 . . 120.0(2) ?
    F2 C4 C3 . . 119.9(2) ?
    C5 C4 C3 . . 120.1(2) ?
    F4 C6 C7 . . 121.1(2) ?
    F4 C6 C5 . . 117.8(2) ?
    C7 C6 C5 . . 121.0(2) ?
    O2 C1 O1 . . 124.9(2) ?
    O2 C1 C2 . . 121.0(3) ?
    O1 C1 C2 . . 114.2(2) ?
    C8 C9 C10 . . 119.9(3) ?
    C8 C9 H9 . . 120.0 ?
    C10 C9 H9 . . 120.0 ?
    N1 C8 C9 . . 123.7(3) ?
    N1 C8 H8 . . 118.1 ?
    C9 C8 H8 . . 118.1 ?
    C10 C11 C12 . . 120.2(3) ?
    C10 C11 H11 . . 119.9 ?
    C12 C11 H11 . . 119.9 ?
    N1 C12 C11 . . 123.6(3) ?
    N1 C12 H12 . . 118.2 ?
    C11 C12 H12 . . 118.2 ?
loop_
    _geom_torsion_atom_site_label_1
    _geom_torsion_atom_site_label_2
    _geom_torsion_atom_site_label_3
    _geom_torsion_atom_site_label_4
    _geom_torsion_site_symmetry_1
    _geom_torsion_site_symmetry_2
    _geom_torsion_site_symmetry_3
    _geom_torsion_site_symmetry_4
    _geom_torsion
    _geom_torsion_publ_flag
    C7 C2 C3 F1 . . . . 178.0(2) ?
    C1 C2 C3 F1 . . . . -4.4(4) ?
    C7 C2 C3 C4 . . . . -0.6(4) ?
    C1 C2 C3 C4 . . . . 176.9(2) ?
    C3 C2 C7 C6 . . . . 0.8(4) ?
    C1 C2 C7 C6 . . . . -176.9(2) ?
    F3 C5 C4 F2 . . . . 0.8(4) ?
    C6 C5 C4 F2 . . . . -179.0(2) ?
    F3 C5 C4 C3 . . . . -179.5(2) ?
    C6 C5 C4 C3 . . . . 0.7(4) ?
    F1 C3 C4 F2 . . . . 0.8(3) ?
    C2 C3 C4 F2 . . . . 179.6(2) ?
    F1 C3 C4 C5 . . . . -178.9(2) ?
    C2 C3 C4 C5 . . . . -0.1(4) ?
    C2 C7 C6 F4 . . . . 179.9(2) ?
    C2 C7 C6 C5 . . . . -0.3(4) ?
    F3 C5 C6 F4 . . . . -0.5(4) ?
    C4 C5 C6 F4 . . . . 179.3(2) ?
    F3 C5 C6 C7 . . . . 179.7(2) ?
    C4 C5 C6 C7 . . . . -0.5(4) ?
    C3 C2 C1 O2 . . . . 177.4(3) ?
    C7 C2 C1 O2 . . . . -5.1(4) ?
    C3 C2 C1 O1 . . . . -3.2(4) ?
    C7 C2 C1 O1 . . . . 174.3(2) ?
    C11 C10 C9 C8 . . . . -0.8(4) ?
    C10 C10 C9 C8 3_666 . . . 179.9(3) ?
    C12 N1 C8 C9 . . . . -0.5(4) ?
    C10 C9 C8 N1 . . . . 0.8(5) ?
    C9 C10 C11 C12 . . . . 0.6(4) ?
    C10 C10 C11 C12 3_666 . . . 179.8(3) ?
    C8 N1 C12 C11 . . . . 0.2(4) ?
    C10 C11 C12 N1 . . . . -0.3(5) ?
loop_
    _geom_hbond_atom_site_label_D
    _geom_hbond_atom_site_label_H
    _geom_hbond_atom_site_label_A
    _geom_hbond_site_symmetry_A
    _geom_hbond_distance_DH
    _geom_hbond_distance_HA
    _geom_hbond_distance_DA
    _geom_hbond_angle_DHA
    C12 H12 F4 3_756 0.93 2.39 3.105(3) 133.7
    C8 H8 F3 2_755 0.93 2.56 3.308(3) 138.2
    O1 H1 N1 1_455 0.82 1.80 2.620(2) 174.2
data_global
_journal_date_recd_electronic     2009-06-25
_journal_date_accepted     2009-07-13
_journal_name_full     'Acta Crystallographica, Section E'
_journal_year     2009
_journal_volume     65
_journal_issue      8
_journal_page_first     o1886
_journal_page_last     o1886
_journal_paper_category     QO
_journal_coeditor_code     CV2583
_publ_contact_author_name     'Xiaohui Zhu'
_publ_contact_author_address
;
  Department of Chemistry and Chemical Engineering
  Taishan Medical University,
  271016 Taian, Shandong,
  People's Republic of China
;
_publ_contact_author_email     zhuxh007@163.com
_publ_contact_author_fax     '86 538 6715159'
_publ_contact_author_phone     '86 538 6715360'
_publ_section_title
;
2,3,4,5-Tetrafluorobenzoic acid--4,4'-bipyridine (2/1)
;
loop_
    _publ_author_name
    _publ_author_address
    'Xiaohui Zhu'
;
  Department of Chemistry and Chemical Engineering
  Taishan Medical University,
  271016 Taian, Shandong,
  People's Republic of China
;
