# Supplementary material for: 2,3,4,5-Tetra­fluoro­benzoic acid–4,4′-bipyridine (2/1)
Source: Acta Crystallogr Sect E Struct Rep Online. 2009 Jul 18;65(Pt 8):o1886. doi: 10.1107/S1600536809027445 (PMC2977157; doi:10.1107/S1600536809027445)
Supplement: Supplementary file 2 [file e-65-o1886-Isup2.hkl]

# 
# h,k,l, Fc-squared, Fo-squared, sigma(Fo-squared) and status flag 
# 
data_I
_shelx_title ' 070817a in P2(1)/c' 
_shelx_refln_list_code          4 
_shelx_F_calc_maximum      156.34 
_exptl_crystal_F_000       548.00 
_reflns_d_resolution_high  0.8410 
 
loop_ 
 _symmetry_equiv_pos_as_xyz 
 'x, y, z' 
 '-x, y+1/2, -z+1/2' 
 '-x, -y, -z' 
 'x, -y-1/2, z-1/2' 
 
_cell_length_a     6.6517 
_cell_length_b     8.3419 
_cell_length_c    19.5310 
_cell_angle_alpha  90.000 
_cell_angle_beta   93.181 
_cell_angle_gamma  90.000 
 
_shelx_F_squared_multiplier     1.000 
 
loop_ 
 _refln_index_h 
 _refln_index_k 
 _refln_index_l 
 _refln_F_squared_calc 
 _refln_F_squared_meas 
 _refln_F_squared_sigma 
 _refln_observed_status 
   1   0   0        2.28        1.59      0.49 o 
   2   0   0      362.05      348.37      6.00 o 
   3   0   0        2.22       -1.66      2.21 o 
   4   0   0      126.28      118.97      3.72 o 
   5   0   0        2.71        1.28      2.34 o 
   6   0   0       59.92       58.30      9.09 o 
   7   0   0       14.96       19.61      7.95 o 
   1   1   0        6.33        7.56      0.89 o 
   2   1   0     1138.40     1117.21     11.09 o 
   3   1   0       19.86       21.75      1.91 o 
   4   1   0        2.79        0.53      0.98 o 
   5   1   0        4.20        3.24      1.81 o 
   6   1   0       16.05       19.17      3.52 o 
   7   1   0       24.28       25.32     12.41 o 
   0   2   0     2204.73     2437.77     30.66 o 
   1   2   0      267.96      236.35      5.36 o 
   2   2   0       17.01       13.42      1.73 o 
   3   2   0      185.08      178.29      4.80 o 
   4   2   0      231.65      230.93      6.80 o 
   5   2   0      103.70      111.92      4.77 o 
   6   2   0        6.93        0.53      2.71 o 
   7   2   0        0.67       -0.32      4.15 o 
   1   3   0     1579.80     1597.43     15.52 o 
   2   3   0       21.95       26.13      2.29 o 
   3   3   0       17.41       15.09      2.25 o 
   4   3   0      156.44      150.92      5.26 o 
   5   3   0      788.82      799.89     14.22 o 
   6   3   0        2.61        0.03      3.04 o 
   7   3   0        2.21        0.91      3.44 o 
   0   4   0      159.12      179.28      5.42 o 
   1   4   0      233.39      234.17      4.32 o 
   2   4   0        2.13        0.83      1.21 o 
   3   4   0      245.70      219.35      6.23 o 
   4   4   0      307.83      307.10      8.78 o 
   5   4   0      131.23      132.97      5.89 o 
   6   4   0        4.27        0.45      2.91 o 
   7   4   0        0.02       -2.94      4.23 o 
   1   5   0      339.91      317.40      5.70 o 
   2   5   0       13.52       10.92      2.38 o 
   3   5   0       29.92       35.30      3.61 o 
   4   5   0      416.36      433.29     10.51 o 
   5   5   0        0.00       -1.77      2.70 o 
   6   5   0       21.06       18.96      4.39 o 
   0   6   0       67.96       70.76      6.94 o 
   1   6   0        2.79        1.93      1.68 o 
   2   6   0        7.48        2.76      2.94 o 
   3   6   0       51.83       56.99      9.96 o 
   4   6   0      436.70      428.28     10.74 o 
   5   6   0        2.56        5.83      3.46 o 
   6   6   0        0.06       -3.39      3.28 o 
   1   7   0       15.86       17.71      4.92 o 
   2   7   0        1.06       -3.15      2.78 o 
   3   7   0        1.73        4.95      4.11 o 
   4   7   0        0.87        1.59      3.75 o 
   5   7   0       10.14       13.75      4.06 o 
   0   8   0      173.86      152.42     18.08 o 
   1   8   0       10.83       14.23      3.52 o 
   2   8   0        0.11       -4.52      3.11 o 
   3   8   0       15.56       19.51      5.34 o 
   4   8   0        1.64        0.79      4.22 o 
   1   9   0        0.08       -2.26      3.93 o 
   2   9   0        3.77        1.05      4.51 o 
   3   9   0        4.66       -1.87      4.85 o 
  -7   1   1        4.77        4.28      4.31 o 
  -6   1   1       30.99       30.66      4.83 o 
  -5   1   1      175.40      168.28      4.75 o 
  -4   1   1      244.95      238.99      3.61 o 
  -3   1   1        1.50        1.51      0.78 o 
  -2   1   1      302.92      298.99      4.51 o 
  -1   1   1     1689.17     1759.11     18.49 o 
   1   1   1      885.79      967.05      9.45 o 
   2   1   1        0.23       -0.68      0.46 o 
   3   1   1      843.43      824.61     17.11 o 
   4   1   1      763.25      750.80      8.17 o 
   5   1   1       17.71       16.57      2.34 o 
   6   1   1      398.29      433.79     11.65 o 
   7   1   1        0.94       -1.53      3.86 o 
  -7   2   1        3.19        2.76      4.08 o 
  -6   2   1        1.60       -1.51      2.61 o 
  -5   2   1       24.73       30.70      3.47 o 
  -4   2   1      865.99      850.79     13.17 o 
  -3   2   1      219.56      239.79      3.99 o 
  -2   2   1      381.61      395.14      6.77 o 
  -1   2   1      125.95      122.67      3.86 o 
   0   2   1     1775.09     1908.74     21.87 o 
   1   2   1    23808.21    24278.62    443.62 o 
   2   2   1     3140.62     3199.11     34.64 o 
   3   2   1      295.67      287.24      6.21 o 
   4   2   1      266.43      248.22      6.40 o 
   5   2   1        3.32        7.06      4.13 o 
   6   2   1        1.97       -0.86      2.73 o 
   7   2   1        2.69       -2.46      4.00 o 
  -7   3   1        0.03       -3.25      3.22 o 
  -6   3   1       83.32       90.66      6.71 o 
  -5   3   1      793.73      781.54     13.98 o 
  -4   3   1       26.01       26.06      3.06 o 
  -3   3   1       48.41       41.30      3.18 o 
  -2   3   1      524.12      532.45      5.83 o 
  -1   3   1      264.56      290.23      9.53 o 
   0   3   1       17.83       11.95      1.24 o 
   1   3   1      973.23     1013.18      9.80 o 
   2   3   1       34.04       36.60      2.47 o 
   3   3   1      387.62      383.12      7.86 o 
   4   3   1       94.24       85.03      4.13 o 
   5   3   1       70.54       82.43      5.99 o 
   6   3   1       52.47       59.85      5.34 o 
   7   3   1        1.90       -0.54      3.36 o 
  -7   4   1       11.18        7.02      3.89 o 
  -6   4   1        1.69       -1.80      2.87 o 
  -5   4   1        8.73        7.05      3.04 o 
  -4   4   1       78.99       77.01      4.38 o 
  -3   4   1      206.59      187.53      5.74 o 
  -2   4   1      167.85      165.92      3.11 o 
  -1   4   1      236.80      215.30      4.18 o 
   0   4   1      273.06      252.80      4.64 o 
   1   4   1        2.51        2.51      1.24 o 
   2   4   1      197.81      175.97      3.18 o 
   3   4   1       34.47       25.90      3.05 o 
   4   4   1      334.24      326.51      8.30 o 
   5   4   1      163.18      177.34      9.28 o 
   6   4   1       21.54       19.54      3.97 o 
   7   4   1        0.24       -6.14      4.09 o 
  -6   5   1        0.08       -0.64      3.28 o 
  -5   5   1      108.86      100.26      5.49 o 
  -4   5   1       28.05       28.16      4.06 o 
  -3   5   1       74.64       72.72      4.21 o 
  -2   5   1       47.20       48.81      3.53 o 
  -1   5   1        0.86       -1.88      1.25 o 
   0   5   1      146.52      144.76      3.85 o 
   1   5   1      162.55      165.44      4.08 o 
   2   5   1      101.62      102.93      4.18 o 
   3   5   1        0.42        1.24      2.03 o 
   4   5   1      269.53      286.99     14.06 o 
   5   5   1       16.75       15.10      3.78 o 
   6   5   1        2.21        0.95      3.39 o 
  -6   6   1        6.56        4.68      3.78 o 
  -5   6   1       17.22       13.93      3.69 o 
  -4   6   1      333.89      333.20      9.47 o 
  -3   6   1      128.54      136.49      7.18 o 
  -2   6   1       74.59       71.16      5.06 o 
  -1   6   1       83.78       81.72      3.28 o 
   0   6   1      403.00      415.79     10.09 o 
   1   6   1       24.43       22.61      2.40 o 
   2   6   1       55.38       64.58      5.88 o 
   3   6   1       41.35       43.59      5.30 o 
   4   6   1       25.26       26.58      4.07 o 
   5   6   1        3.24        1.80      3.06 o 
   6   6   1        2.07        2.01      3.67 o 
  -5   7   1        0.69        3.72      3.55 o 
  -4   7   1       20.65       21.03      4.85 o 
  -3   7   1      247.16      262.95     10.50 o 
  -2   7   1        0.00       -2.21      3.01 o 
  -1   7   1        0.36       -1.27      2.24 o 
   0   7   1        1.74        0.59      1.87 o 
   1   7   1       17.86       10.79      2.99 o 
   2   7   1        1.41       -1.78      2.76 o 
   3   7   1       30.63       30.97      5.43 o 
   4   7   1        0.50       -2.72      3.53 o 
   5   7   1        3.29        2.63      3.66 o 
  -4   8   1        8.60        3.99      7.66 o 
  -3   8   1       27.73       32.59      5.70 o 
  -2   8   1        0.05       -1.89      3.48 o 
  -1   8   1        8.70        4.57      2.99 o 
   0   8   1       16.19       13.50      3.31 o 
   1   8   1       48.60       52.70      5.04 o 
   2   8   1        1.67       -2.75      3.29 o 
   3   8   1       11.51       13.24      4.84 o 
   4   8   1        3.99        0.06      4.07 o 
  -3   9   1        0.55       -4.49      4.28 o 
  -2   9   1        2.62       -4.20      3.96 o 
  -1   9   1        0.85       -5.49      3.66 o 
   0   9   1        0.68       -4.11      3.67 o 
   1   9   1       29.51       37.02      6.20 o 
   2   9   1        4.79        1.08      4.24 o 
   3   9   1        2.49        3.77      5.27 o 
  -7   0   2        5.46        4.41      5.84 o 
  -6   0   2        4.35        3.96      4.76 o 
  -5   0   2      225.34      242.18     10.11 o 
  -4   0   2     1033.89     1135.94     14.75 o 
  -3   0   2    13642.72    14605.07    140.02 o 
  -2   0   2        1.00        1.98      0.75 o 
   0   0   2     1623.29     1442.49     18.30 o 
   1   0   2      786.74      776.66     15.54 o 
   2   0   2     2348.76     2331.60     29.68 o 
   3   0   2      668.79      654.03     10.96 o 
   4   0   2      416.30      441.03      7.77 o 
   5   0   2       87.35       88.09      4.80 o 
   6   0   2        0.71        0.32      5.55 o 
   7   0   2        1.11        2.46      6.08 o 
  -7   1   2        0.45       -5.12      3.70 o 
  -6   1   2       39.63       37.77      6.53 o 
  -5   1   2       81.79       80.17      3.43 o 
  -4   1   2       49.83       45.02      1.78 o 
  -3   1   2      272.57      266.76      3.71 o 
  -2   1   2      741.23      712.26      6.79 o 
  -1   1   2      794.77      715.70      6.73 o 
   0   1   2     2134.48     2133.89     21.83 o 
   1   1   2      767.63      808.75      8.27 o 
   2   1   2      297.26      271.27      3.46 o 
   3   1   2      130.76      110.06      2.39 o 
   4   1   2       39.02       37.37      2.01 o 
   5   1   2      100.92      105.44      3.96 o 
   6   1   2       75.76       85.51      8.35 o 
   7   1   2       17.91       20.54      5.77 o 
  -7   2   2        0.12       -4.05      3.93 o 
  -6   2   2       10.25        6.88      3.33 o 
  -5   2   2        8.94        2.81      1.94 o 
  -4   2   2      132.49      131.16      4.64 o 
  -3   2   2      438.38      411.07      5.88 o 
  -2   2   2       11.62       14.89      2.54 o 
  -1   2   2        1.80       -1.05      0.99 o 
   0   2   2       13.88       18.43      1.23 o 
   1   2   2    24441.95    24608.82    576.30 o 
   2   2   2      342.44      338.13      8.86 o 
   3   2   2       30.91       30.85      1.22 o 
   4   2   2      245.18      224.07      9.52 o 
   5   2   2      452.23      460.14     11.81 o 
   6   2   2      112.71      115.54      8.83 o 
   7   2   2        0.29       -3.43      4.02 o 
  -7   3   2       20.62       15.74      4.18 o 
  -6   3   2        1.41        1.04      2.37 o 
  -5   3   2        2.53        0.45      2.42 o 
  -4   3   2       21.71       22.63      3.26 o 
  -3   3   2       10.72       12.85      6.71 o 
  -2   3   2      276.32      253.24      3.67 o 
  -1   3   2      256.87      247.32      4.14 o 
   0   3   2      437.63      422.32     11.49 o 
   1   3   2     4809.39     5138.52     39.82 o 
   2   3   2      453.93      493.01      6.89 o 
   3   3   2        0.93        0.16      0.94 o 
   4   3   2        0.10       -0.09      1.74 o 
   5   3   2      747.52      762.26     13.90 o 
   6   3   2        4.68        3.14      3.15 o 
   7   3   2        9.30        4.99      3.75 o 
  -7   4   2        0.66       -0.15      3.64 o 
  -6   4   2        0.25       -0.84      2.85 o 
  -5   4   2        4.84        1.23      2.83 o 
  -4   4   2       28.78       35.54      3.77 o 
  -3   4   2      203.86      196.67      5.93 o 
  -2   4   2      562.53      559.00      6.74 o 
  -1   4   2      114.26       99.37      3.30 o 
   0   4   2      104.06       92.36      2.86 o 
   1   4   2     1309.86     1429.11     24.76 o 
   2   4   2      105.47       98.16      2.75 o 
   3   4   2       90.87       92.28      4.30 o 
   4   4   2       10.93       10.09      2.73 o 
   5   4   2      888.47      892.94     15.91 o 
   6   4   2        2.41        1.71      3.16 o 
   7   4   2        0.05       -5.98      4.13 o 
  -6   5   2        3.76       -0.17      3.24 o 
  -5   5   2       17.95       22.43      6.60 o 
  -4   5   2      977.63      997.12     16.86 o 
  -3   5   2       53.79       55.78      4.30 o 
  -2   5   2       13.41       12.72      1.77 o 
  -1   5   2        0.59       -1.83      1.22 o 
   0   5   2       30.87       38.80      2.49 o 
   1   5   2      289.91      294.54      8.34 o 
   2   5   2      229.32      235.15      6.37 o 
   3   5   2        2.67        0.84      2.08 o 
   4   5   2       34.84       39.34      6.01 o 
   5   5   2       30.23       31.20      4.31 o 
   6   5   2       30.34       29.75      4.84 o 
  -6   6   2        3.30       -0.84      3.43 o 
  -5   6   2        0.72        1.09      3.03 o 
  -4   6   2       36.24       38.67      5.18 o 
  -3   6   2       33.54       32.38      4.92 o 
  -2   6   2       65.48       76.93      5.73 o 
  -1   6   2       41.34       47.26      3.14 o 
   0   6   2      277.07      287.57      6.08 o 
   1   6   2      222.65      227.22      5.32 o 
   2   6   2       21.49       16.46      3.88 o 
   3   6   2        0.56       -1.30      2.19 o 
   4   6   2       49.79       58.11      5.10 o 
   5   6   2        4.72       11.25      3.70 o 
   6   6   2       10.47       11.36      4.25 o 
  -5   7   2        5.32        2.63      3.50 o 
  -4   7   2        3.59        4.48      3.94 o 
  -3   7   2       75.87       89.37      7.12 o 
  -2   7   2        2.19        3.09      3.41 o 
  -1   7   2       28.53       31.60      3.69 o 
   0   7   2       66.03       70.63      4.09 o 
   1   7   2       21.90       22.18      3.43 o 
   2   7   2        9.36        7.51      3.70 o 
   3   7   2        7.32       -1.15      3.66 o 
   4   7   2        5.14       -0.64      3.51 o 
   5   7   2        0.82       -3.30      3.39 o 
  -4   8   2       25.62       18.23      9.42 o 
  -3   8   2      167.59      168.20      9.26 o 
  -2   8   2        2.25       -0.86      3.57 o 
  -1   8   2       11.52       11.60      3.51 o 
   0   8   2        7.40        5.16      3.32 o 
   1   8   2        8.29        4.52      3.11 o 
   2   8   2        3.70       -2.41      3.36 o 
   3   8   2        0.00       -3.28      3.58 o 
   4   8   2        2.18        8.50      4.56 o 
  -3   9   2        7.72        5.37      5.18 o 
  -2   9   2        0.91       -0.06      4.24 o 
  -1   9   2        2.98       -0.26      5.19 o 
   0   9   2        0.16       -5.92      3.95 o 
   1   9   2        0.87       -3.74      3.81 o 
   2   9   2        0.44       -1.46      3.93 o 
   3   9   2        0.86       -3.51      4.60 o 
  -7   1   3       25.10       24.46      5.37 o 
  -6   1   3       40.23       41.21      4.41 o 
  -5   1   3       88.32       80.36      3.45 o 
  -4   1   3      682.73      710.48      7.40 o 
  -3   1   3      204.57      230.43      3.29 o 
  -2   1   3      653.69      633.66      6.74 o 
  -1   1   3     2293.96     2321.07     18.54 o 
   0   1   3     6153.74     6261.03    123.02 o 
   1   1   3     5256.43     5246.99     63.50 o 
   2   1   3     1935.67     2013.00     19.08 o 
   3   1   3      315.62      278.14      4.13 o 
   4   1   3        0.05       -1.49      1.00 o 
   5   1   3        0.23       -0.99      1.83 o 
   6   1   3       54.83       66.20      8.05 o 
   7   1   3      128.09      149.34      9.01 o 
  -7   2   3        3.97        2.28      4.18 o 
  -6   2   3       12.11        3.97      3.26 o 
  -5   2   3        4.63        0.53      1.74 o 
  -4   2   3       33.78       33.44      3.17 o 
  -3   2   3     1382.38     1386.17     15.82 o 
  -2   2   3     1395.00     1494.72     22.92 o 
  -1   2   3     1064.46     1089.58     11.27 o 
   0   2   3     1677.66     1678.77     30.80 o 
   1   2   3     1793.90     1954.17     16.27 o 
   2   2   3      164.48      143.49      3.13 o 
   3   2   3      149.61      137.34      2.63 o 
   4   2   3       16.89       12.86      2.45 o 
   5   2   3      205.63      204.86      7.93 o 
   6   2   3      488.76      516.64     14.08 o 
   7   2   3        3.38        2.79      4.67 o 
  -7   3   3       11.17        9.50      3.94 o 
  -6   3   3        0.08       -3.18      2.12 o 
  -5   3   3      148.51      153.39      6.63 o 
  -4   3   3      308.54      304.32     10.60 o 
  -3   3   3       34.53       36.21      2.70 o 
  -2   3   3        8.93        4.75      1.27 o 
  -1   3   3      158.03      149.41      3.87 o 
   0   3   3      158.29      161.36      3.41 o 
   1   3   3      501.43      537.36      6.17 o 
   2   3   3      228.33      230.66      4.44 o 
   3   3   3       61.09       62.83      2.37 o 
   4   3   3       20.51       20.38      2.95 o 
   5   3   3       10.61        8.82      3.16 o 
   6   3   3        8.45        4.77      3.19 o 
   7   3   3        9.67        8.49      5.15 o 
  -7   4   3        3.05       -1.76      3.35 o 
  -6   4   3        0.46       -3.18      2.88 o 
  -5   4   3       12.69        8.22      3.26 o 
  -4   4   3        0.93       -2.87      1.92 o 
  -3   4   3      151.88      162.30      6.74 o 
  -2   4   3      264.44      250.06      4.60 o 
  -1   4   3        0.30       -0.93      1.07 o 
   0   4   3      582.14      603.39      9.84 o 
   1   4   3      360.70      377.64      8.62 o 
   2   4   3     1035.06     1016.96     15.55 o 
   3   4   3       14.69       25.09      3.10 o 
   4   4   3       74.13       68.62      4.33 o 
   5   4   3       14.83       17.87      3.59 o 
   6   4   3       38.33       51.81      8.17 o 
   7   4   3        0.91       -4.56      4.43 o 
  -6   5   3        1.92        1.49      3.55 o 
  -5   5   3       47.29       58.03      5.41 o 
  -4   5   3      389.59      369.07      9.47 o 
  -3   5   3       44.87       44.67      4.80 o 
  -2   5   3        3.69        1.84      1.45 o 
  -1   5   3       32.78       27.28      2.36 o 
   0   5   3       54.20       51.25      2.70 o 
   1   5   3      353.65      361.71      7.68 o 
   2   5   3      175.54      176.20      5.55 o 
   3   5   3        1.41        0.05      1.97 o 
   4   5   3      109.07      109.14      5.38 o 
   5   5   3       17.80       14.66      3.67 o 
   6   5   3        1.64        0.03      3.40 o 
  -6   6   3        2.02       -2.76      3.34 o 
  -5   6   3        4.56        2.08      3.00 o 
  -4   6   3        0.12        1.09      2.82 o 
  -3   6   3       71.21       66.48      9.72 o 
  -2   6   3      122.46      120.34      6.32 o 
  -1   6   3      270.81      273.63      5.93 o 
   0   6   3      117.95      109.25      3.95 o 
   1   6   3       61.98       61.61      3.10 o 
   2   6   3       52.23       44.85      5.07 o 
   3   6   3       24.59       23.21      4.57 o 
   4   6   3        1.92       -2.05      2.63 o 
   5   6   3        1.93       -0.94      2.95 o 
   6   6   3       21.42       16.35      4.72 o 
  -5   7   3        0.05       -3.49      3.73 o 
  -4   7   3       58.14       52.93      6.62 o 
  -3   7   3      121.59      133.06      7.74 o 
  -2   7   3       14.15       23.33      4.45 o 
  -1   7   3        3.17        0.62      2.41 o 
   0   7   3       20.94       19.78      2.70 o 
   1   7   3      118.60      117.84      5.22 o 
   2   7   3        0.24        2.99      3.08 o 
   3   7   3        5.55        0.03      5.22 o 
   4   7   3        6.33        6.07      4.44 o 
   5   7   3       14.31       16.50      4.53 o 
  -4   8   3        0.00       -1.33      4.29 o 
  -3   8   3       65.08       86.42      8.09 o 
  -2   8   3       57.65       72.71     13.75 o 
  -1   8   3       28.19       30.31      4.35 o 
   0   8   3        5.19        1.03      2.91 o 
   1   8   3        2.03       -3.18      2.64 o 
   2   8   3        0.19       -3.02      3.39 o 
   3   8   3        0.64       -2.01      3.97 o 
   4   8   3        1.81       -0.86      4.00 o 
  -3   9   3        3.27        0.96      5.05 o 
  -2   9   3      104.91      118.24      8.23 o 
  -1   9   3        1.73       -3.31      4.69 o 
   0   9   3        4.33        5.86      4.54 o 
   1   9   3        7.03        5.35      4.69 o 
   2   9   3       10.63       10.27      4.90 o 
   3   9   3        0.38       -3.91      4.42 o 
  -7   0   4      210.49      206.95     14.19 o 
  -6   0   4       71.78      101.32     11.07 o 
  -5   0   4       38.34       33.31      4.05 o 
  -4   0   4      106.39      112.35      3.72 o 
  -2   0   4     5313.56     4960.13     49.31 o 
  -1   0   4       73.64       64.66      1.91 o 
   0   0   4      124.01      112.36      4.41 o 
   1   0   4     3228.23     3528.37     62.95 o 
   2   0   4       44.14       49.36      3.73 o 
   3   0   4      254.71      257.31      6.44 o 
   4   0   4        2.20        0.79      1.83 o 
   5   0   4       71.12       71.93      4.90 o 
   6   0   4      919.58      972.74     30.87 o 
   7   0   4      305.75      337.07     18.71 o 
  -7   1   4        2.64        3.35      4.17 o 
  -6   1   4       22.24       20.89      3.59 o 
  -5   1   4       62.24       61.14      3.21 o 
  -4   1   4      556.01      545.48      6.27 o 
  -3   1   4      266.88      259.14      3.66 o 
  -2   1   4     1001.66     1000.20      8.59 o 
  -1   1   4     2003.13     1884.63     14.13 o 
   0   1   4      542.66      534.83      7.25 o 
   1   1   4     7449.87     7691.79     75.49 o 
   2   1   4        1.39        0.48      0.92 o 
   3   1   4      234.39      228.97      5.60 o 
   4   1   4       35.37       34.79      2.08 o 
   5   1   4       14.30       16.75      2.82 o 
   6   1   4       40.53       43.14      6.06 o 
   7   1   4        0.69       -1.73      4.27 o 
  -7   2   4       12.39        9.41      4.56 o 
  -6   2   4        9.64        7.79      3.13 o 
  -5   2   4        1.15       -2.39      1.65 o 
  -4   2   4      134.17      137.98      3.41 o 
  -3   2   4     1214.00     1286.12     12.36 o 
  -2   2   4     2092.62     2230.47     34.47 o 
  -1   2   4      735.09      722.60      9.68 o 
   0   2   4      443.81      424.14     11.65 o 
   1   2   4     2171.49     2147.07     21.84 o 
   2   2   4     1410.45     1541.08     15.76 o 
   3   2   4        2.57        4.26      1.90 o 
   4   2   4        1.27        0.36      1.87 o 
   5   2   4        2.02       -1.19      2.31 o 
   6   2   4      216.83      228.95      9.52 o 
   7   2   4        1.25        1.39      4.39 o 
  -7   3   4       19.12       22.48      5.75 o 
  -6   3   4       33.74       37.03      3.97 o 
  -5   3   4       57.50       57.66      4.74 o 
  -4   3   4       70.76       67.51      4.05 o 
  -3   3   4      147.61      143.57      3.46 o 
  -2   3   4      268.44      290.77      5.53 o 
  -1   3   4       80.63       70.61      3.45 o 
   0   3   4      758.91      738.10     10.29 o 
   1   3   4     1758.61     1869.63     20.49 o 
   2   3   4     1494.51     1561.57     16.48 o 
   3   3   4      111.95      116.97      3.37 o 
   4   3   4        3.19        1.52      2.05 o 
   5   3   4       91.88       96.56      5.10 o 
   6   3   4        3.85        4.44      3.14 o 
   7   3   4        0.23       -1.37      4.42 o 
  -7   4   4        1.45        0.81      3.80 o 
  -6   4   4        0.01       -2.07      2.35 o 
  -5   4   4       70.13       74.14      5.47 o 
  -4   4   4       36.47       41.24      3.98 o 
  -3   4   4       57.05       58.01      3.71 o 
  -2   4   4      164.45      173.20      4.92 o 
  -1   4   4       24.91       29.55      2.89 o 
   0   4   4        6.26        6.90      1.48 o 
   1   4   4       15.43       22.66      4.04 o 
   2   4   4     5939.02     6468.09     70.95 o 
   3   4   4        6.39        8.55      2.39 o 
   4   4   4        0.01       -2.84      1.89 o 
   5   4   4       62.58       69.91      5.46 o 
   6   4   4        1.27        1.67      3.21 o 
   7   4   4        0.35       -3.59      4.45 o 
  -6   5   4       49.69       56.36      5.84 o 
  -5   5   4        1.82        0.45      2.69 o 
  -4   5   4       11.90        7.18      5.08 o 
  -3   5   4        3.07        1.98      2.19 o 
  -2   5   4       48.33       47.07      3.02 o 
  -1   5   4        2.38       -1.05      1.37 o 
   0   5   4       28.72       27.65      4.58 o 
   1   5   4        3.02        2.06      1.53 o 
   2   5   4      810.02      844.78     11.55 o 
   3   5   4        6.63       11.03      2.79 o 
   4   5   4        2.71       -1.30      2.46 o 
   5   5   4        0.01       -2.83      2.81 o 
   6   5   4       20.97       21.24      4.58 o 
  -6   6   4        4.08        5.01      3.90 o 
  -5   6   4        2.52        1.28      2.98 o 
  -4   6   4        1.99        5.00      2.90 o 
  -3   6   4       75.45       69.76      6.46 o 
  -2   6   4        1.44        1.63      3.04 o 
  -1   6   4        0.82        0.16      1.72 o 
   0   6   4       91.38       87.80      3.67 o 
   1   6   4        0.06       -2.33      1.55 o 
   2   6   4        5.78        5.14      3.25 o 
   3   6   4       66.71       69.11      4.85 o 
   4   6   4        2.12       -2.06      2.60 o 
   5   6   4        0.98        0.41      3.03 o 
   6   6   4        5.52        3.72      4.15 o 
  -5   7   4        1.32       -2.02      4.01 o 
  -4   7   4        0.16        4.38      3.99 o 
  -3   7   4      291.25      296.39     11.23 o 
  -2   7   4       21.78       18.26      4.24 o 
  -1   7   4        5.60       -0.67      2.22 o 
   0   7   4        6.92        2.18      2.09 o 
   1   7   4       13.62       13.67      4.86 o 
   2   7   4        1.77        5.03      3.62 o 
   3   7   4       61.11       81.35      7.92 o 
   4   7   4        2.10        0.03      2.87 o 
   5   7   4        0.79        1.18      3.45 o 
  -4   8   4        4.67        1.79      4.48 o 
  -3   8   4       46.12       67.26      7.76 o 
  -2   8   4        0.01        1.42      3.64 o 
  -1   8   4        4.46        3.26      3.32 o 
   0   8   4        9.31        5.85      3.10 o 
   1   8   4       35.85       39.27      6.66 o 
   2   8   4        4.07        4.28      4.33 o 
   3   8   4        0.01       -1.10      4.19 o 
   4   8   4        0.23        0.38      4.47 o 
  -3   9   4       22.87       23.86      6.33 o 
  -2   9   4        0.73        1.77      4.80 o 
  -1   9   4        0.86       -8.05      5.37 o 
   0   9   4        1.29       -1.65      4.10 o 
   1   9   4        3.57        0.15      4.35 o 
   2   9   4       14.08        8.22      5.14 o 
  -7   1   5       36.54       46.66      6.63 o 
  -6   1   5       56.97       61.43      4.93 o 
  -5   1   5       38.51       35.75      2.98 o 
  -4   1   5      215.72      205.01      3.59 o 
  -3   1   5     1625.25     1780.08     14.55 o 
  -2   1   5      701.25      748.16      7.05 o 
  -1   1   5       12.06       13.28      0.88 o 
   0   1   5      152.99      152.92      3.50 o 
   1   1   5     2480.39     2731.59     62.97 o 
   2   1   5      544.16      598.10     27.01 o 
   3   1   5       61.46       53.73      2.40 o 
   4   1   5        3.45        3.37      1.33 o 
   5   1   5        8.47        8.95      2.67 o 
   6   1   5        2.01        3.36      4.85 o 
   7   1   5        4.52        7.53      4.93 o 
  -7   2   5        0.98        0.16      3.80 o 
  -6   2   5       61.89       54.42      4.91 o 
  -5   2   5       56.89       60.88      3.71 o 
  -4   2   5      327.46      307.68      5.26 o 
  -3   2   5      719.14      698.48      7.20 o 
  -2   2   5     2437.65     2689.65     29.60 o 
  -1   2   5      246.10      213.26      4.62 o 
   0   2   5      128.31      134.04      3.46 o 
   1   2   5      262.84      253.09      6.02 o 
   2   2   5      974.31     1083.25     20.55 o 
   3   2   5     1356.53     1486.26     16.15 o 
   4   2   5      383.66      407.01      8.88 o 
   5   2   5      149.14      138.02      7.72 o 
   6   2   5        1.72        3.11      5.73 o 
   7   2   5       58.67       73.58      8.36 o 
  -7   3   5       16.95       18.38      4.94 o 
  -6   3   5        2.18       -0.31      2.42 o 
  -5   3   5        0.03       -2.60      1.73 o 
  -4   3   5       17.31       17.27      2.71 o 
  -3   3   5       74.20       82.39      2.84 o 
  -2   3   5       60.91       65.02      4.92 o 
  -1   3   5     1452.88     1464.76     17.89 o 
   0   3   5     2191.32     2156.24     27.46 o 
   1   3   5      741.15      755.51      8.15 o 
   2   3   5      861.95      820.65     10.32 o 
   3   3   5       33.97       31.91      2.45 o 
   4   3   5       21.54       18.89      3.05 o 
   5   3   5       48.36       48.28      5.37 o 
   6   3   5       53.92       61.46      5.52 o 
   7   3   5        0.14       -4.16      4.27 o 
  -7   4   5        5.15       -0.40      3.52 o 
  -6   4   5        9.70        9.03      2.91 o 
  -5   4   5       33.56       31.04      4.06 o 
  -4   4   5       64.43       65.41      5.93 o 
  -3   4   5       30.95       31.57      3.29 o 
  -2   4   5     1851.07     1924.10     23.38 o 
  -1   4   5       36.10       43.01      3.66 o 
   0   4   5       24.41       20.96      2.41 o 
   1   4   5       19.53       17.30      2.25 o 
   3   4   5      266.13      255.16      8.28 o 
   4   4   5       16.09       11.21      3.78 o 
   5   4   5        0.02       -1.35      2.67 o 
   6   4   5        3.63        3.44      3.34 o 
  -6   5   5        0.39        1.28      3.40 o 
  -5   5   5        2.64        0.91      2.84 o 
  -4   5   5       84.70       83.55      5.11 o 
  -3   5   5      142.36      144.80      9.96 o 
  -2   5   5       59.23       56.16      4.51 o 
  -1   5   5        8.26        5.53      1.71 o 
   0   5   5        0.89        1.09      1.48 o 
   1   5   5      278.11      296.09      5.94 o 
   2   5   5      128.87      140.96      6.21 o 
   3   5   5       13.71       10.75      3.63 o 
   4   5   5        8.23        0.70      4.13 o 
   5   5   5       12.68       13.49      3.81 o 
   6   5   5        0.67       -4.47      2.98 o 
  -6   6   5        0.10        0.32      3.76 o 
  -5   6   5        0.09       -2.70      2.74 o 
  -4   6   5       28.51       34.75      5.45 o 
  -3   6   5       47.78       46.27      5.59 o 
  -2   6   5       90.96       82.04      5.54 o 
  -1   6   5       27.51       26.41      2.75 o 
   0   6   5       26.31       20.83      2.62 o 
   1   6   5        5.25        4.34      1.86 o 
   2   6   5       15.34       13.75      4.01 o 
   3   6   5      387.27      359.07     13.81 o 
   4   6   5        2.59        1.99      2.98 o 
   5   6   5        4.96        4.09      3.38 o 
  -5   7   5        1.16        0.22      4.04 o 
  -4   7   5       57.60       66.61      8.48 o 
  -3   7   5       58.04       78.03      7.47 o 
  -2   7   5       20.76       22.64      6.77 o 
  -1   7   5        5.08        1.67      2.59 o 
   0   7   5       11.80        9.45      3.68 o 
   1   7   5       12.57       20.80      3.60 o 
   2   7   5        8.33        1.56      3.61 o 
   3   7   5      116.44      109.37      7.65 o 
   4   7   5        0.02       -1.64      3.73 o 
   5   7   5        2.73        0.67      4.53 o 
  -4   8   5        3.04        3.30      4.42 o 
  -3   8   5       17.00       17.45     10.31 o 
  -2   8   5        2.42        0.67      3.62 o 
  -1   8   5        0.11       -1.95      2.65 o 
   0   8   5        2.79        1.70      3.05 o 
   1   8   5        1.35       -2.55      2.77 o 
   2   8   5       36.39       40.30      6.42 o 
   3   8   5        9.21        2.38      4.23 o 
   4   8   5        0.00       -6.23      4.16 o 
  -2   9   5       12.39       16.20      5.39 o 
  -1   9   5        4.26        3.17      6.95 o 
   0   9   5        1.17       -2.88      3.98 o 
   1   9   5        8.66        6.96      6.95 o 
   2   9   5       16.17       12.75      5.55 o 
  -7   0   6       52.79       65.54     10.33 o 
  -6   0   6      182.06      170.79     11.87 o 
  -5   0   6        5.02        9.92      6.17 o 
  -4   0   6       88.52       80.59      3.40 o 
  -3   0   6      436.32      483.11      8.03 o 
  -2   0   6     5598.13     5554.11     55.49 o 
  -1   0   6     1440.25     1478.84     16.64 o 
   0   0   6     3374.47     3523.98     61.84 o 
   1   0   6      371.78      364.24     11.02 o 
   2   0   6      446.14      392.39     12.16 o 
   3   0   6     2835.46     3182.26     60.65 o 
   4   0   6      300.95      300.30     17.24 o 
   5   0   6      102.41       95.98     12.04 o 
   6   0   6      175.41      188.45     13.08 o 
   7   0   6      129.65      136.20     12.61 o 
  -7   1   6        2.72        0.12      4.08 o 
  -6   1   6       22.76       18.22      3.48 o 
  -5   1   6       19.63       24.73      3.60 o 
  -4   1   6      109.90      112.53      2.77 o 
  -3   1   6       96.11      108.43      2.52 o 
  -2   1   6     2056.84     2133.76     16.63 o 
  -1   1   6       10.20       12.44      1.01 o 
   0   1   6      170.34      167.05      3.92 o 
   1   1   6      465.87      489.74      9.65 o 
   2   1   6       37.20       41.40      3.04 o 
   3   1   6      288.35      280.21      5.38 o 
   4   1   6       85.97       80.60      2.76 o 
   5   1   6        0.93       -2.53      2.09 o 
   6   1   6       71.88       76.89      7.63 o 
   7   1   6       65.05       73.24      8.18 o 
  -7   2   6        0.05       -5.08      3.39 o 
  -6   2   6       51.55       39.28      6.17 o 
  -5   2   6       57.92       60.28      4.17 o 
  -4   2   6       16.69       19.08      2.02 o 
  -3   2   6      222.17      242.15      3.82 o 
  -2   2   6      851.35      816.16      9.84 o 
  -1   2   6     3900.48     3833.72     40.16 o 
   0   2   6      296.17      298.02      5.72 o 
   1   2   6       21.89       19.05      3.35 o 
   2   2   6      891.39      967.12     22.93 o 
   3   2   6      488.09      529.02     10.33 o 
   4   2   6       32.43       39.71      3.97 o 
   5   2   6        2.97       -0.67      2.34 o 
   6   2   6       17.22       11.40      4.49 o 
   7   2   6       63.00       65.51     11.94 o 
  -7   3   6       34.86       40.12      5.26 o 
  -6   3   6       26.11       26.10      3.54 o 
  -5   3   6       36.08       23.96      3.19 o 
  -4   3   6       12.78        9.15      2.07 o 
  -3   3   6      413.51      372.82      6.45 o 
  -2   3   6        7.93        8.56      1.61 o 
  -1   3   6      744.40      738.92     13.24 o 
   0   3   6        1.75        1.48      1.33 o 
   1   3   6       31.00       35.70      3.07 o 
   2   3   6      368.03      346.71      6.09 o 
   3   3   6      191.60      186.34      4.55 o 
   4   3   6        0.54       -1.46      2.03 o 
   5   3   6        1.45       -1.62      2.64 o 
   6   3   6        0.05        1.64      2.82 o 
   7   3   6        1.97        2.65      4.89 o 
  -7   4   6        0.04       -2.99      3.47 o 
  -6   4   6       87.97       96.94      5.11 o 
  -5   4   6       37.28       34.56      4.31 o 
  -4   4   6        8.03        4.92      2.50 o 
  -3   4   6       52.83       58.13      4.73 o 
  -2   4   6       97.01       88.38      3.85 o 
  -1   4   6     1802.87     1848.49     22.67 o 
   0   4   6       49.70       45.40      2.68 o 
   1   4   6      200.80      207.07      4.69 o 
   2   4   6      270.22      286.05      4.90 o 
   3   4   6       77.38       76.26      4.11 o 
   4   4   6        1.56       -3.08      2.05 o 
   5   4   6        8.64        9.98      3.36 o 
   6   4   6        6.11        3.95      3.50 o 
  -6   5   6       66.60       83.14      6.85 o 
  -5   5   6       24.57       31.24      4.46 o 
  -4   5   6       10.26        8.93      3.14 o 
  -3   5   6      403.86      430.25     18.01 o 
  -2   5   6        0.55        0.29      1.62 o 
  -1   5   6      110.09      105.09      3.65 o 
   0   5   6       60.35       68.05      3.50 o 
   1   5   6      294.31      302.28      6.15 o 
   2   5   6      701.72      711.34     22.44 o 
   3   5   6       73.14       60.35      4.68 o 
   4   5   6       72.62       72.87      5.18 o 
   5   5   6        0.13       -1.59      2.75 o 
   6   5   6        1.25       -0.81      3.37 o 
  -6   6   6       38.35       41.77      5.60 o 
  -5   6   6        7.42        4.33      3.34 o 
  -4   6   6       15.66       13.58      4.42 o 
  -3   6   6      118.91      111.11      9.00 o 
  -2   6   6        1.02        2.60      2.85 o 
  -1   6   6        0.05       -2.37      1.71 o 
   0   6   6        0.90       -1.41      1.85 o 
   1   6   6        0.12       -0.45      1.75 o 
   2   6   6        2.72        2.52      3.28 o 
   3   6   6       39.73       46.27      4.65 o 
   4   6   6       13.53        8.79      3.41 o 
   5   6   6        0.83        1.31      3.41 o 
  -5   7   6        7.40        9.85      4.89 o 
  -4   7   6        3.21        2.06      3.93 o 
  -3   7   6       72.78       85.00      7.13 o 
  -2   7   6       27.28       33.43      6.29 o 
  -1   7   6       12.61       13.19      3.40 o 
   0   7   6       13.73       10.26      2.79 o 
   1   7   6        8.60        4.92      2.90 o 
   2   7   6        0.24       -4.03      3.55 o 
   3   7   6       29.99       31.13      5.82 o 
   4   7   6        1.91        1.22      4.35 o 
   5   7   6        0.07       -5.35      4.38 o 
  -4   8   6        0.06        0.77      4.44 o 
  -3   8   6        8.17        5.03      4.34 o 
  -2   8   6        0.09       -0.58      3.56 o 
  -1   8   6        5.75        8.12      3.27 o 
   0   8   6        0.13       -2.12      2.94 o 
   1   8   6        3.82        5.58      3.28 o 
   2   8   6       27.29       35.39      6.35 o 
   3   8   6        7.36       10.29      5.13 o 
   4   8   6       16.69       12.32      5.39 o 
  -2   9   6       65.47       80.00      8.53 o 
  -1   9   6       24.39       28.67      8.77 o 
   0   9   6        0.03       -0.69      4.36 o 
   1   9   6        1.84       -0.86      5.26 o 
   2   9   6        1.67        5.97      5.13 o 
  -7   1   7       53.24       38.42      6.19 o 
  -6   1   7      211.93      199.67      6.98 o 
  -5   1   7       42.88       44.42      3.34 o 
  -4   1   7      163.25      163.53      3.42 o 
  -3   1   7      351.45      367.77      4.94 o 
  -2   1   7      409.02      449.22      5.23 o 
  -1   1   7       70.63       72.04      2.04 o 
   0   1   7      663.19      688.63     10.10 o 
   1   1   7      451.10      426.45     23.80 o 
   2   1   7      408.39      421.59     20.14 o 
   3   1   7      149.00      158.11      4.19 o 
   4   1   7        1.03        0.26      1.39 o 
   5   1   7        0.16       -2.54      2.22 o 
   6   1   7       46.45       44.36      7.50 o 
   7   1   7       66.83       69.20      8.30 o 
  -7   2   7       16.43       13.91      4.89 o 
  -6   2   7        6.37        3.60      2.88 o 
  -5   2   7        0.59       -2.50      1.92 o 
  -4   2   7       98.60       91.83      3.05 o 
  -3   2   7      169.76      152.93      3.12 o 
  -2   2   7       20.00       21.95      1.90 o 
  -1   2   7     1342.79     1431.40     14.59 o 
   0   2   7      990.83      986.84     13.28 o 
   1   2   7     1280.99     1315.34     14.12 o 
   2   2   7      652.78      714.09     12.09 o 
   3   2   7       36.90       33.06      3.47 o 
   4   2   7      213.56      224.25      6.79 o 
   5   2   7        0.29       -3.48      2.37 o 
   6   2   7        0.38       -1.96      3.44 o 
   7   2   7        6.22       12.43      9.37 o 
  -7   3   7        9.39        5.81      3.74 o 
  -6   3   7        0.17        1.46      2.36 o 
  -5   3   7       14.53        8.52      3.15 o 
  -4   3   7       93.50       96.82      3.87 o 
  -3   3   7      316.41      316.71      6.05 o 
  -2   3   7      322.18      351.36      7.24 o 
  -1   3   7      618.10      588.08      9.76 o 
   0   3   7       27.70       29.14      2.57 o 
   1   3   7       35.25       29.76      1.89 o 
   2   3   7     1281.57     1378.80     15.52 o 
   3   3   7       23.50       28.09      2.50 o 
   4   3   7        9.54        9.67      2.66 o 
   5   3   7        4.65        5.50      3.03 o 
   6   3   7        1.71        0.32      3.08 o 
   7   3   7        8.07       11.84      7.56 o 
  -6   4   7      136.86      144.51      5.76 o 
  -5   4   7        4.07        0.73      2.31 o 
  -4   4   7        2.25       -0.51      2.19 o 
  -3   4   7        0.00       -2.19      1.62 o 
  -2   4   7      241.68      243.10      6.31 o 
  -1   4   7      238.41      233.34      6.07 o 
   0   4   7       59.32       51.84      3.02 o 
   1   4   7       36.29       41.99      3.42 o 
   2   4   7       25.06       25.85      2.10 o 
   3   4   7        0.81        2.87      2.19 o 
   4   4   7        0.14       -1.64      2.31 o 
   5   4   7        0.25       -2.32      2.73 o 
   6   4   7       10.92        7.15      3.39 o 
  -6   5   7        0.06       -2.71      3.21 o 
  -5   5   7       41.98       42.30      4.94 o 
  -4   5   7        0.19       -3.08      2.06 o 
  -3   5   7       34.02       26.65      4.42 o 
  -2   5   7       20.39       20.35      3.04 o 
  -1   5   7        0.42       -0.82      1.53 o 
   0   5   7       37.80       39.24      3.02 o 
   1   5   7       12.69        9.89      2.01 o 
   2   5   7        1.34        5.35      1.97 o 
   3   5   7      308.21      280.42      7.90 o 
   4   5   7        7.39        1.51      2.88 o 
   5   5   7        0.01       -1.52      2.80 o 
   6   5   7        0.24       -1.53      3.57 o 
  -5   6   7        2.48        0.27      2.96 o 
  -4   6   7        7.15        6.04      3.74 o 
  -3   6   7       55.91       63.32      6.41 o 
  -2   6   7        8.87        7.45      3.43 o 
  -1   6   7      135.86      129.44      4.49 o 
   0   6   7      269.50      277.79      6.49 o 
   1   6   7       66.66       65.10      3.64 o 
   2   6   7       28.93       32.36      5.17 o 
   3   6   7       37.15       29.06      5.63 o 
   4   6   7        4.67        3.61      4.17 o 
   5   6   7        0.05       -3.99      4.17 o 
  -5   7   7        1.01        0.29      4.29 o 
  -4   7   7        1.43       -0.87      3.67 o 
  -3   7   7        7.26        5.48      3.99 o 
  -2   7   7       17.43       23.62      4.70 o 
  -1   7   7       99.26       95.79      5.12 o 
   0   7   7        9.81        5.26      2.46 o 
   1   7   7        3.37        2.46      2.97 o 
   2   7   7       68.52       77.98      7.69 o 
   3   7   7       64.94       73.22      7.92 o 
   4   7   7       14.36       18.64      5.61 o 
  -4   8   7        2.88       -2.19      4.13 o 
  -3   8   7        0.01       -4.09      3.74 o 
  -2   8   7       50.10       56.45      7.00 o 
  -1   8   7       76.21       77.03      7.46 o 
   0   8   7        1.46        0.92      3.20 o 
   1   8   7        1.92       -3.97      3.31 o 
   2   8   7        1.89        3.79      4.25 o 
   3   8   7       18.64       18.18      5.54 o 
  -2   9   7       76.64       88.67     11.50 o 
  -1   9   7        5.54       -3.41      5.95 o 
   0   9   7        0.49        1.72      4.45 o 
   1   9   7        5.63        8.80      5.12 o 
   2   9   7        0.31       -3.66      4.37 o 
  -7   0   8       21.03       14.51      6.98 o 
  -6   0   8        0.98       -0.98      4.10 o 
  -5   0   8       10.28        9.55      3.03 o 
  -4   0   8       48.96       59.58      3.22 o 
  -3   0   8       19.63       23.02      2.34 o 
  -2   0   8     1063.74     1180.75     14.96 o 
  -1   0   8     2431.46     2465.13     33.60 o 
   0   0   8     3215.55     3198.93     42.11 o 
   1   0   8      226.78      254.67     10.15 o 
   2   0   8       77.35       65.30      5.58 o 
   3   0   8       43.03       47.88      6.21 o 
   4   0   8      175.53      189.10     12.78 o 
   5   0   8       69.28       64.32      5.43 o 
   6   0   8        4.94        7.45      5.68 o 
   7   0   8       12.85       15.96      7.72 o 
  -7   1   8        0.00       -2.95      3.96 o 
  -6   1   8       34.43       31.39      4.19 o 
  -5   1   8       26.43       30.96      2.69 o 
  -4   1   8       24.04       19.23      2.00 o 
  -3   1   8       28.04       26.39      2.16 o 
  -2   1   8      143.70      154.09      2.92 o 
  -1   1   8      493.28      477.39      8.17 o 
   0   1   8     1785.92     1769.06     21.05 o 
   1   1   8       29.89       31.04      3.86 o 
   2   1   8        4.64        3.11      2.09 o 
   3   1   8      345.98      363.03      9.97 o 
   4   1   8      322.01      324.48      5.81 o 
   5   1   8        0.25       -3.25      2.17 o 
   6   1   8        0.87        1.93      5.34 o 
   7   1   8       13.65       14.56      5.77 o 
  -7   2   8        0.17        0.64      4.07 o 
  -6   2   8       20.74       15.61      3.58 o 
  -5   2   8      882.96      907.34     13.22 o 
  -4   2   8        8.05        7.42      1.61 o 
  -3   2   8       19.06       17.56      1.57 o 
  -2   2   8      130.66      143.82      3.15 o 
  -1   2   8      396.50      363.08      7.16 o 
   0   2   8        3.55        1.15      1.35 o 
   1   2   8       39.20       34.83      1.92 o 
   2   2   8      165.93      165.43      4.61 o 
   3   2   8        0.33       -0.35      1.45 o 
   4   2   8       48.71       62.59      7.23 o 
   5   2   8       33.51       29.34      5.81 o 
   6   2   8        4.96        4.06      4.16 o 
   7   2   8        8.68       24.89      9.30 o 
  -7   3   8        1.20       -3.41      3.37 o 
  -6   3   8      138.29      132.26      5.36 o 
  -5   3   8       99.90       89.65      4.44 o 
  -4   3   8       13.42        5.55      2.54 o 
  -3   3   8      128.06      135.51      3.54 o 
  -2   3   8     1960.66     2138.25     21.51 o 
  -1   3   8      310.52      363.35      7.54 o 
   0   3   8       22.12       25.95      2.86 o 
   1   3   8      258.49      270.57      4.82 o 
   2   3   8       42.81       38.96      2.90 o 
   3   3   8      196.63      208.80      5.09 o 
   4   3   8       20.40       21.83      3.38 o 
   5   3   8       60.25       69.86      5.52 o 
   6   3   8        0.49        0.95      3.34 o 
  -6   4   8        1.25        3.93      3.46 o 
  -5   4   8      211.33      215.28      7.57 o 
  -4   4   8      148.69      142.59      6.97 o 
  -3   4   8       45.86       43.97      6.91 o 
  -2   4   8        7.45        6.60      2.15 o 
  -1   4   8      300.79      288.25      6.97 o 
   0   4   8      506.56      488.32     19.46 o 
   1   4   8        3.14        1.07      1.59 o 
   2   4   8       43.31       47.45      2.58 o 
   3   4   8      357.43      365.31     10.36 o 
   4   4   8       20.51       16.49      3.35 o 
   5   4   8        1.30       -2.52      2.59 o 
   6   4   8        0.02       -0.76      3.45 o 
  -6   5   8      135.92      153.91      7.31 o 
  -5   5   8        4.13        2.67      3.28 o 
  -4   5   8       15.53       14.32      4.12 o 
  -3   5   8        0.49       -1.67      2.69 o 
  -2   5   8       16.96       21.19      3.86 o 
  -1   5   8      277.50      267.47      8.21 o 
   0   5   8      223.65      201.77      5.27 o 
   1   5   8        1.30       -1.05      1.60 o 
   2   5   8       34.35       38.94      3.95 o 
   3   5   8       45.51       42.88      5.83 o 
   4   5   8        0.91       -1.69      3.62 o 
   5   5   8        4.04        1.62      4.12 o 
   6   5   8        0.57        2.39      4.42 o 
  -5   6   8        0.94       -2.44      3.96 o 
  -4   6   8       36.91       43.52      6.92 o 
  -3   6   8        2.02        1.04      5.42 o 
  -2   6   8       28.70       29.48      4.61 o 
  -1   6   8        3.05        2.54      2.12 o 
   0   6   8        5.94        6.56      2.54 o 
   1   6   8        0.00       -2.67      1.78 o 
   2   6   8       14.97       11.39      4.38 o 
   3   6   8      192.86      185.99      9.36 o 
   4   6   8        7.09        4.39      4.24 o 
   5   6   8        0.01       -1.72      4.51 o 
  -5   7   8        4.31        5.79      4.73 o 
  -4   7   8        9.59        9.15      4.74 o 
  -3   7   8        1.18       -6.41      6.18 o 
  -2   7   8        8.13       12.17      4.31 o 
  -1   7   8       12.27       12.74      3.00 o 
   0   7   8        0.00       -1.66      2.20 o 
   1   7   8        7.37       12.39      3.48 o 
   2   7   8        0.17       -0.94      3.90 o 
   3   7   8       45.74       48.78      6.82 o 
   4   7   8       55.19       60.27      7.82 o 
  -3   8   8        5.31        3.59      4.42 o 
  -2   8   8        5.07        1.68      4.19 o 
  -1   8   8       96.47       97.72      5.84 o 
   0   8   8        7.21        3.42      3.56 o 
   1   8   8        2.09       -2.17      3.74 o 
   2   8   8       33.00       36.42      6.54 o 
   3   8   8       19.26       22.91      6.13 o 
  -2   9   8        0.31       -1.27      4.64 o 
  -1   9   8        1.71        5.52      6.61 o 
   0   9   8        0.22       -3.48      4.34 o 
   1   9   8        0.05       -2.02      4.46 o 
  -7   1   9        3.33        0.48      4.19 o 
  -6   1   9        0.97       -2.18      2.51 o 
  -5   1   9        1.12       -1.57      1.62 o 
  -4   1   9        0.16       -1.07      1.17 o 
  -3   1   9       41.53       37.12      2.05 o 
  -2   1   9      103.14       83.97      2.27 o 
  -1   1   9      479.32      493.88      8.72 o 
   0   1   9      234.53      228.38      7.25 o 
   1   1   9      430.52      383.81      9.46 o 
   2   1   9      485.54      481.50     28.37 o 
   3   1   9      531.32      547.55     18.29 o 
   4   1   9       73.17       73.13      3.68 o 
   5   1   9        6.43        2.11      2.66 o 
   6   1   9        4.71       11.79      6.92 o 
   7   1   9        7.18       -0.40      5.48 o 
  -7   2   9        1.50        3.63      4.45 o 
  -6   2   9        0.13       -1.11      2.71 o 
  -5   2   9      276.17      278.98      6.89 o 
  -4   2   9       66.89       64.92      2.87 o 
  -3   2   9      109.13       99.22      2.74 o 
  -2   2   9      876.59      908.76     10.96 o 
  -1   2   9        0.00       -0.47      1.40 o 
   0   2   9       30.96       25.26      2.54 o 
   1   2   9        2.17        1.48      1.05 o 
   2   2   9       88.34       91.07      3.54 o 
   3   2   9       55.96       50.05      3.38 o 
   4   2   9        2.67        2.75      2.39 o 
   5   2   9       52.98       54.52      4.85 o 
   6   2   9        5.42        5.45      4.14 o 
  -7   3   9       12.02        7.24      5.01 o 
  -6   3   9       72.95       60.82      5.56 o 
  -5   3   9      221.40      215.80      6.26 o 
  -4   3   9      101.81       95.72      3.94 o 
  -3   3   9        7.78        5.35      1.49 o 
  -2   3   9       27.05       29.52      2.75 o 
  -1   3   9       47.84       73.93      9.27 o 
   0   3   9        0.01       -0.71      1.42 o 
   1   3   9       70.97       71.90      2.53 o 
   2   3   9       14.82       15.72      2.33 o 
   3   3   9       11.46       13.93      2.62 o 
   4   3   9        9.33        7.95      2.71 o 
   5   3   9        9.78        7.52      4.24 o 
   6   3   9        0.00       -2.24      3.28 o 
  -6   4   9       20.41       25.95      4.65 o 
  -5   4   9       90.62       88.86      5.49 o 
  -4   4   9       75.80       72.66      7.31 o 
  -3   4   9       26.24       26.51      6.13 o 
  -2   4   9       78.91       67.26      3.72 o 
  -1   4   9       20.99       24.79      4.08 o 
   0   4   9       45.54       45.08      4.07 o 
   1   4   9      107.12      103.67      4.28 o 
   2   4   9        9.00        4.90      1.89 o 
   3   4   9       63.49       66.84      6.44 o 
   4   4   9      245.38      210.99      7.17 o 
   5   4   9       17.14        8.22      3.43 o 
   6   4   9        0.61        1.57      3.56 o 
  -6   5   9       66.16       67.72      6.47 o 
  -5   5   9      125.84      130.42      6.41 o 
  -4   5   9       22.36       22.58      4.71 o 
  -3   5   9       44.19       42.41      5.27 o 
  -2   5   9       25.28       26.98      3.38 o 
  -1   5   9      113.02      108.86      4.74 o 
   0   5   9       52.16       50.76      9.13 o 
   1   5   9       33.92       35.99      3.12 o 
   2   5   9        4.23        3.64      2.53 o 
   3   5   9       70.67       70.01      7.04 o 
   4   5   9       14.84       12.02      4.60 o 
   5   5   9       21.76       16.99      5.54 o 
  -5   6   9        0.06       -2.99      3.77 o 
  -4   6   9       16.23       15.08      4.64 o 
  -3   6   9       49.12       52.28      6.28 o 
  -2   6   9       86.44       84.48      6.41 o 
  -1   6   9        2.76        0.63      2.13 o 
   0   6   9      143.62      137.55      5.03 o 
   1   6   9       22.05       20.23      2.89 o 
   2   6   9        1.06       -2.86      3.19 o 
   3   6   9        5.21        9.94      4.55 o 
   4   6   9       34.62       21.66      5.25 o 
   5   6   9        2.22       -2.57      4.24 o 
  -4   7   9        6.64        2.26      4.17 o 
  -3   7   9       18.52       11.89      4.50 o 
  -2   7   9        7.26        7.88      3.95 o 
  -1   7   9      167.20      170.70      6.13 o 
   0   7   9        6.08        3.49      2.48 o 
   1   7   9        5.35        5.11      3.20 o 
   2   7   9       38.05       48.56      6.77 o 
   3   7   9        3.37        4.11      4.66 o 
   4   7   9       33.41       31.65      6.65 o 
  -3   8   9        0.16        3.62      4.49 o 
  -2   8   9        4.16        5.20      4.63 o 
  -1   8   9       57.24       71.07      6.02 o 
   0   8   9       56.40       55.91      5.66 o 
   1   8   9        2.77        2.20      5.09 o 
   2   8   9        2.17       -2.81      4.32 o 
   3   8   9        6.66        1.94      4.79 o 
  -1   9   9        0.57       -0.03      6.45 o 
   0   9   9        5.17        4.93      4.92 o 
   1   9   9        2.31        0.56      5.06 o 
  -7   0  10       35.99       25.13      8.09 o 
  -6   0  10       89.21       95.85      9.09 o 
  -5   0  10       67.23       67.62      5.85 o 
  -4   0  10     2711.85     2704.59     31.70 o 
  -3   0  10       24.43       22.54      2.54 o 
  -2   0  10        0.68        0.06      1.27 o 
  -1   0  10     3963.85     4199.98     54.98 o 
   0   0  10      266.14      254.88     10.81 o 
   1   0  10        4.32        2.72      3.04 o 
   2   0  10       31.25       21.06      4.76 o 
   3   0  10      286.61      269.92     12.13 o 
   4   0  10       31.53       32.21      5.89 o 
   6   0  10        0.13       -2.35      5.42 o 
  -7   1  10        2.13       -0.59      4.21 o 
  -6   1  10        2.97       -2.02      2.70 o 
  -5   1  10       29.02       28.00      2.80 o 
  -4   1  10       26.03       28.74      2.45 o 
  -3   1  10      104.92      102.18      2.81 o 
  -2   1  10       12.01        9.32      1.38 o 
  -1   1  10     1489.57     1633.48     25.26 o 
   0   1  10        0.88        7.55      2.40 o 
   1   1  10      541.56      521.92     25.79 o 
   2   1  10      115.96      112.08      5.36 o 
   3   1  10       81.69       79.70      5.31 o 
   4   1  10      267.96      274.86     10.33 o 
   5   1  10       30.53       27.37      3.89 o 
   6   1  10        0.59        1.45      5.44 o 
  -7   2  10        2.85        2.14      6.32 o 
  -6   2  10        7.10        3.78      3.18 o 
  -5   2  10        6.16       11.42      2.74 o 
  -4   2  10      113.81      104.79      3.65 o 
  -3   2  10      474.40      501.01      6.54 o 
  -2   2  10       84.47       87.40      2.91 o 
  -1   2  10       20.64       14.26      2.30 o 
   0   2  10      688.79      691.53     11.47 o 
   1   2  10      411.11      394.58      8.92 o 
   2   2  10       22.94       24.27      2.60 o 
   3   2  10       12.52       11.52      2.40 o 
   4   2  10        0.13       -3.12      2.08 o 
   5   2  10       29.09       36.99      4.42 o 
   6   2  10        4.46        1.67      4.33 o 
  -6   3  10       12.16        6.32      3.53 o 
  -5   3  10      197.24      237.60      7.91 o 
  -4   3  10       25.80       28.72      4.61 o 
  -3   3  10       11.08        9.92      2.40 o 
  -2   3  10      152.91      147.66      5.13 o 
  -1   3  10      598.95      663.21     11.49 o 
   0   3  10        2.69       -0.08      1.66 o 
   1   3  10      317.58      330.32      7.52 o 
   2   3  10       14.99        7.49      5.73 o 
   3   3  10       25.49       20.79      2.78 o 
   4   3  10        3.27        1.01      2.49 o 
   5   3  10        5.37        8.01      3.22 o 
   6   3  10        3.20        1.95      3.56 o 
  -6   4  10       43.00       39.66      8.23 o 
  -5   4  10      102.82       92.24      5.45 o 
  -4   4  10      108.36       99.45      5.17 o 
  -3   4  10       66.24       66.23      4.58 o 
  -2   4  10        0.21       -0.06      1.88 o 
  -1   4  10       23.45       22.93      4.81 o 
   0   4  10      311.53      309.10      7.60 o 
   1   4  10      201.67      195.92      6.03 o 
   2   4  10        8.48        5.17      2.02 o 
   3   4  10        0.20       -3.74      3.16 o 
   4   4  10       29.10       20.76      5.00 o 
   5   4  10        0.49        3.53      4.02 o 
   6   4  10        6.93        6.90      4.83 o 
  -6   5  10       17.05       12.00      4.37 o 
  -5   5  10        1.34       -0.17      3.09 o 
  -4   5  10        0.60       -5.03      3.54 o 
  -3   5  10        0.26       -2.40      2.86 o 
  -2   5  10       25.28       29.60      3.64 o 
  -1   5  10        5.18        4.40      2.32 o 
   0   5  10       32.37       35.29      3.78 o 
   1   5  10       11.16        8.49      2.32 o 
   2   5  10        2.83        1.47      2.55 o 
   3   5  10       32.56       31.99      5.41 o 
   4   5  10       16.92       13.03      4.69 o 
   5   5  10        0.25       -2.53      4.10 o 
  -5   6  10        0.76        0.54      4.28 o 
  -4   6  10        1.20       -2.35      3.42 o 
  -3   6  10        4.91       -2.74      3.28 o 
  -2   6  10        2.81        0.09      3.03 o 
  -1   6  10       18.73       17.68      2.76 o 
   0   6  10      590.29      606.64     10.70 o 
   1   6  10       20.55       18.84      3.65 o 
   2   6  10        7.28        1.31      3.76 o 
   3   6  10       79.76       65.46      7.38 o 
   4   6  10        7.86        0.80      3.94 o 
   5   6  10        1.85        0.63      6.42 o 
  -4   7  10        1.91       -1.83      4.13 o 
  -3   7  10        9.03        8.77      5.03 o 
  -2   7  10        6.43        0.08      3.56 o 
  -1   7  10        8.44       10.59      3.10 o 
   0   7  10       26.15       26.35      3.62 o 
   1   7  10       49.21       63.16      5.65 o 
   2   7  10        4.56        0.00      4.56 o 
   3   7  10        1.24       -4.59      4.06 o 
   4   7  10       17.54        6.72      4.83 o 
  -3   8  10        0.40       -4.73      4.25 o 
  -2   8  10       28.97       33.29      8.69 o 
  -1   8  10       58.00       76.52     10.54 o 
   0   8  10       44.25       47.36      5.58 o 
   1   8  10        6.45       -0.06      4.37 o 
   2   8  10        2.25       -4.03      3.87 o 
   3   8  10        0.67        0.33      4.41 o 
  -7   1  11        7.66        6.83      4.90 o 
  -6   1  11        0.88        1.22      2.89 o 
  -5   1  11       61.37       62.29      3.75 o 
  -4   1  11       32.68       39.93      3.47 o 
  -3   1  11        9.76        9.14      1.53 o 
  -2   1  11       31.62       37.64      2.15 o 
  -1   1  11      101.11      103.73      4.18 o 
   0   1  11     2061.32     2294.41     27.74 o 
   1   1  11       76.71       69.64      6.96 o 
   2   1  11        2.61        5.16      2.52 o 
   3   1  11        1.49        6.96      2.76 o 
   4   1  11       65.26       65.65      3.81 o 
   5   1  11        8.11        3.51      2.95 o 
   6   1  11        1.46       -4.68      5.39 o 
  -6   2  11       21.78       26.24      5.53 o 
  -5   2  11      736.35      747.89     14.18 o 
  -4   2  11        0.02       -2.81      1.88 o 
  -3   2  11       37.45       32.62      2.53 o 
  -2   2  11        0.08       -0.80      1.47 o 
  -1   2  11      214.07      206.38      5.91 o 
   0   2  11       96.90      104.64      4.34 o 
   1   2  11      347.29      359.18      8.03 o 
   2   2  11      246.77      244.30      6.07 o 
   3   2  11       71.82       68.16      3.83 o 
   4   2  11       23.21       18.27      3.43 o 
   5   2  11       62.55       63.68      5.65 o 
   6   2  11        1.03       -5.42      3.74 o 
  -6   3  11       19.41       20.18      4.85 o 
  -5   3  11      352.02      356.24      9.78 o 
  -4   3  11      291.61      274.57      8.13 o 
  -3   3  11        5.27        0.75      2.09 o 
  -2   3  11      145.76      129.26      5.03 o 
  -1   3  11      145.59      144.80      5.18 o 
   0   3  11        0.20       -1.87      1.65 o 
   1   3  11       27.92       21.88      4.60 o 
   2   3  11       84.47       85.76      5.27 o 
   3   3  11        0.01       -0.95      2.06 o 
   4   3  11       21.42       17.06      4.43 o 
   5   3  11       31.22       26.13      5.33 o 
   6   3  11        2.49        2.33      7.08 o 
  -6   4  11        2.88        2.02      3.58 o 
  -5   4  11        9.63        6.21      3.63 o 
  -4   4  11        3.71        1.59      3.92 o 
  -3   4  11        0.00       -2.74      2.13 o 
  -2   4  11      179.30      193.09      6.32 o 
  -1   4  11       48.03       52.11      5.27 o 
   0   4  11      150.70      129.62      5.46 o 
   2   4  11       13.89       13.24      2.75 o 
   3   4  11        7.89        8.37      3.98 o 
   4   4  11       50.33       48.10      9.28 o 
  -5   5  11       21.50       14.00      4.61 o 
  -4   5  11       67.84       68.15      7.04 o 
  -3   5  11        8.47        8.34      3.68 o 
  -2   5  11       10.91       10.00      2.94 o 
  -1   5  11        8.66        5.53      2.70 o 
   0   5  11      205.20      206.42      7.30 o 
   1   5  11        1.78        1.62      2.13 o 
   2   5  11        0.46       -3.56      2.51 o 
   3   5  11       67.55       71.48      7.26 o 
   4   5  11        2.01       -1.65      3.71 o 
   5   5  11        1.37       -1.51      4.50 o 
  -5   6  11       21.02       12.83      5.29 o 
  -4   6  11       64.75       89.16      8.22 o 
  -3   6  11       14.76        8.55      4.10 o 
  -2   6  11        2.55        2.45      3.15 o 
  -1   6  11       25.78       26.25      5.26 o 
   0   6  11       38.16       46.59      4.19 o 
   1   6  11       98.59       86.06      5.43 o 
   2   6  11       19.60       20.35      5.20 o 
   3   6  11        7.80        0.15      4.09 o 
   4   6  11       10.14        2.06      4.38 o 
  -4   7  11        4.60        3.88      4.59 o 
  -3   7  11        1.62        0.98      6.26 o 
  -2   7  11       18.92       22.77      5.44 o 
  -1   7  11      113.84      124.18      5.33 o 
   0   7  11        6.95       10.81      3.05 o 
   1   7  11        5.39        3.93      3.31 o 
   2   7  11        2.35       -3.67      4.19 o 
   3   7  11        0.90       -2.16      4.33 o 
  -3   8  11        4.69        0.60      4.91 o 
  -2   8  11        0.64       -5.10      4.34 o 
  -1   8  11       24.44       18.61      5.50 o 
   0   8  11        9.00        3.61      3.81 o 
   1   8  11        0.76       -2.16      4.15 o 
   2   8  11        0.50       -3.54      4.19 o 
  -6   0  12        6.13        3.73      5.52 o 
  -5   0  12        0.08       -1.69      2.83 o 
  -4   0  12     1626.64     1659.73     22.30 o 
  -3   0  12      616.92      615.94     10.87 o 
  -2   0  12      620.48      650.88     14.09 o 
  -1   0  12        0.03       -0.99      1.77 o 
   0   0  12       13.87        9.91      3.83 o 
   1   0  12      373.90      355.15     14.19 o 
   2   0  12        2.74        3.36      3.59 o 
   3   0  12       76.59       84.19      9.36 o 
   4   0  12       13.88       11.68      5.18 o 
   6   0  12       67.20       99.15     12.18 o 
  -6   1  12       22.45       20.70      4.64 o 
  -5   1  12        9.31        2.95      2.31 o 
  -4   1  12     1142.10     1206.24     12.60 o 
  -3   1  12       68.72       68.86      2.68 o 
  -2   1  12      382.44      360.25      7.07 o 
  -1   1  12        4.28        8.27      2.08 o 
   0   1  12      285.44      275.57      9.16 o 
   1   1  12        8.64        2.61      3.44 o 
   2   1  12      131.01      132.01      6.28 o 
   3   1  12       31.22       29.43      7.07 o 
   4   1  12        0.61       -0.31      2.04 o 
   5   1  12        8.84       10.98      3.38 o 
   6   1  12        1.45       -5.87      5.66 o 
  -6   2  12        1.46        1.23      3.77 o 
  -5   2  12        2.05        1.19      2.87 o 
  -4   2  12        0.17       -1.32      2.03 o 
  -3   2  12      797.52      822.10     16.31 o 
  -2   2  12      158.03      159.01      5.99 o 
  -1   2  12        2.65       -1.47      1.66 o 
   0   2  12      150.31      142.92      5.14 o 
   1   2  12        4.14        0.30      1.77 o 
   2   2  12      167.17      173.70      7.34 o 
   3   2  12        4.79        2.44      2.68 o 
   4   2  12        6.43        6.07      2.91 o 
   5   2  12        0.23        1.76      2.93 o 
   6   2  12        2.87       -0.40      6.50 o 
  -6   3  12        8.03        6.25      3.65 o 
  -5   3  12        0.88       -2.79      2.70 o 
  -4   3  12       32.95       42.76      4.40 o 
  -3   3  12       54.97       51.10      7.65 o 
  -2   3  12        0.03        0.17      2.39 o 
  -1   3  12       27.21       24.01      3.19 o 
   0   3  12       50.46       48.46      4.08 o 
   1   3  12      401.12      405.05      9.14 o 
   2   3  12        1.85       -0.20      3.24 o 
   3   3  12        4.12        6.33      3.29 o 
   4   3  12       58.20       53.76      6.33 o 
   5   3  12       50.67       56.29      9.14 o 
   6   3  12       10.79        8.19      6.74 o 
  -6   4  12       14.80       24.21      4.61 o 
  -5   4  12       68.78       59.44      5.84 o 
  -4   4  12       93.72       82.48      7.98 o 
  -3   4  12       52.59       56.76      4.74 o 
  -2   4  12        0.10       -0.65      2.19 o 
  -1   4  12        4.28        1.16      2.20 o 
   0   4  12        1.57        0.07      2.19 o 
   1   4  12      721.15      701.77     13.03 o 
   2   4  12       73.34       63.01      5.39 o 
   3   4  12        8.60        1.14      3.43 o 
   4   4  12       60.98       55.00      6.78 o 
   5   4  12       17.16       17.18      6.08 o 
  -5   5  12       11.47        4.95      4.40 o 
  -4   5  12       65.04       65.67      7.08 o 
  -3   5  12        0.07       -4.06      2.71 o 
  -2   5  12        0.71       -1.15      2.32 o 
  -1   5  12       34.62       42.86      4.35 o 
   0   5  12      286.42      318.30      8.75 o 
   1   5  12       11.59       13.22      3.31 o 
   2   5  12       85.76       91.45      5.66 o 
   3   5  12        0.22       -4.61      3.08 o 
   4   5  12       12.72        2.07      4.05 o 
   5   5  12       11.13        3.17      4.91 o 
  -5   6  12        0.04       -1.16      4.37 o 
  -4   6  12        2.76        4.80      4.19 o 
  -3   6  12       38.91       37.17      5.91 o 
  -2   6  12        5.93        0.16      3.34 o 
  -1   6  12       37.05       41.41      6.04 o 
   0   6  12      230.17      217.62      6.60 o 
   1   6  12        0.33       -1.46      3.01 o 
   2   6  12        0.52       -2.87      3.60 o 
   3   6  12        1.48       -3.66      3.83 o 
   4   6  12        1.28       -3.41      4.17 o 
  -4   7  12       18.62       13.10      5.39 o 
  -3   7  12        2.02        1.49      4.40 o 
  -2   7  12        8.01        2.07      4.05 o 
  -1   7  12        4.89        4.83      3.02 o 
   0   7  12      135.81      131.08      6.38 o 
   1   7  12        8.51        1.83      3.29 o 
   2   7  12        2.97       -0.80      4.57 o 
   3   7  12        1.62        0.75      4.40 o 
  -2   8  12        1.39        1.10      4.65 o 
  -1   8  12       11.84       15.77      7.40 o 
   0   8  12        0.13       -3.46      3.37 o 
   1   8  12        2.15       -0.83      4.37 o 
   2   8  12        2.63        3.05      4.79 o 
  -6   1  13        3.72        1.69      3.87 o 
  -5   1  13      123.31      113.83      4.83 o 
  -4   1  13     1282.64     1355.25     15.39 o 
  -3   1  13     1242.63     1265.07     16.19 o 
  -2   1  13       25.15       24.70      2.69 o 
  -1   1  13       39.16       31.43      4.87 o 
   0   1  13       86.10       85.94      4.18 o 
   1   1  13      162.07      165.53      7.17 o 
   2   1  13       13.31        6.14      3.13 o 
   3   1  13        4.75        6.27      3.13 o 
   4   1  13        0.57       -1.12      2.11 o 
   5   1  13        0.01       -0.78      2.83 o 
   6   1  13        2.05       -1.24      6.10 o 
  -6   2  13       12.06        4.71      4.17 o 
  -5   2  13        0.17       -1.47      2.64 o 
  -4   2  13       60.80       63.84      4.43 o 
  -3   2  13       45.04       39.00      5.32 o 
  -2   2  13      224.07      208.71      6.55 o 
  -1   2  13      515.14      508.81     12.86 o 
   0   2  13      314.35      311.79      7.95 o 
   1   2  13      134.52      140.59     14.27 o 
   2   2  13      113.65      110.34      6.38 o 
   3   2  13        1.66        0.15      2.94 o 
   4   2  13        0.05       -2.13      3.02 o 
   5   2  13       13.63       15.65      4.66 o 
   6   2  13       10.83        4.31      7.00 o 
  -6   3  13        3.27       -0.86      3.38 o 
  -5   3  13        2.46        0.06      3.10 o 
  -4   3  13       14.23        9.81      3.87 o 
  -3   3  13       91.82       89.47      4.87 o 
  -2   3  13        2.53       -0.83      3.88 o 
  -1   3  13        2.26        1.41      1.99 o 
   0   3  13        1.44       -0.20      2.13 o 
   1   3  13      114.12      100.79      7.34 o 
   2   3  13        0.16       -0.65      2.96 o 
   3   3  13       19.68       13.55      7.07 o 
   4   3  13       34.21       35.79      5.64 o 
   5   3  13        3.73        3.43      4.40 o 
  -5   4  13       16.70       19.74      4.79 o 
  -4   4  13       15.94       15.95      4.48 o 
  -3   4  13        4.66       -0.36      2.58 o 
  -2   4  13       38.33       48.92      4.45 o 
  -1   4  13       68.67       70.81      4.81 o 
   0   4  13       70.16       75.22      4.98 o 
   1   4  13       11.06       19.68      3.83 o 
   2   4  13        9.26       11.73      3.91 o 
   3   4  13       15.39        7.06      4.10 o 
   4   4  13        0.04        1.34      3.80 o 
   5   4  13        1.34       -2.19      4.19 o 
  -5   5  13        0.15       -1.68      4.00 o 
  -4   5  13        1.30        0.34      3.39 o 
  -3   5  13        0.82       -1.93      3.25 o 
  -2   5  13        2.14        0.23      2.68 o 
  -1   5  13        0.77       -3.34      2.22 o 
   0   5  13      233.49      235.03      7.77 o 
   1   5  13      189.61      182.28      6.94 o 
   2   5  13        0.29       -1.59      2.72 o 
   3   5  13        0.52       -2.37      3.64 o 
   4   5  13        8.90        4.06      4.50 o 
  -4   6  13       20.23       21.41      5.73 o 
  -3   6  13       13.61       12.36      4.54 o 
  -2   6  13        1.04       -3.46      3.25 o 
  -1   6  13        0.26       -1.31      2.83 o 
   0   6  13       79.26       93.91      5.84 o 
   1   6  13       22.58       17.84      3.90 o 
   2   6  13        5.89        2.95      4.00 o 
   3   6  13        0.82       -0.81      4.24 o 
   4   6  13        4.13        2.32      4.86 o 
  -3   7  13       55.19       59.11      7.56 o 
  -2   7  13        4.38       -3.23      4.04 o 
  -1   7  13       18.62       19.59      3.82 o 
   0   7  13       13.20       12.35      3.51 o 
   1   7  13        0.79        5.78      3.46 o 
   2   7  13        0.01       -1.62      4.19 o 
   3   7  13        0.83       -1.74      4.15 o 
  -1   8  13        2.38        0.59      4.62 o 
   0   8  13        6.74       -1.63      3.69 o 
   1   8  13        4.30        9.11      5.27 o 
  -5   0  14        1.88        2.77      4.76 o 
  -4   0  14        0.36       -1.33      3.08 o 
  -3   0  14        8.09        2.09      3.19 o 
  -2   0  14      377.15      387.61     18.80 o 
  -1   0  14      126.52      137.53      6.55 o 
   0   0  14        6.89        3.54      3.30 o 
   1   0  14      353.55      362.29     15.43 o 
   2   0  14       33.83       36.68      6.77 o 
   3   0  14      196.14      205.54     12.40 o 
   4   0  14       16.59       13.95      5.79 o 
   6   0  14        0.72       -2.54      5.50 o 
  -6   1  14        9.07        8.86      7.35 o 
  -5   1  14        0.00       -2.74      2.20 o 
  -4   1  14        6.45        6.29      2.29 o 
  -3   1  14      893.55      876.38     13.08 o 
  -2   1  14        2.19        0.57      1.78 o 
  -1   1  14      141.52      145.42      5.57 o 
   0   1  14       12.48       13.92      2.66 o 
   1   1  14       26.32       31.65      4.72 o 
   2   1  14      231.29      214.00      8.67 o 
   3   1  14        0.00       -1.45      2.89 o 
   4   1  14        0.38        0.49      3.13 o 
   5   1  14       25.32       25.16      6.25 o 
  -6   2  14       15.73       13.09      4.82 o 
  -5   2  14        5.24        4.82      3.15 o 
  -4   2  14      104.07      107.38      5.39 o 
  -3   2  14      194.93      195.16      6.87 o 
  -2   2  14        5.84        8.64      2.64 o 
  -1   2  14        4.25        3.98      2.33 o 
   0   2  14       59.31       56.01      5.47 o 
   1   2  14       16.81       17.18      3.90 o 
   2   2  14      279.79      282.74     10.13 o 
   3   2  14        5.57        2.01      3.24 o 
   4   2  14        0.28       -4.44      5.02 o 
   5   2  14       19.95       15.33      4.91 o 
  -6   3  14        4.95        6.10      5.19 o 
  -5   3  14        9.36        6.37      3.48 o 
  -4   3  14        4.56        7.87      3.92 o 
  -3   3  14      244.90      220.01      7.38 o 
  -2   3  14        0.59       -2.85      2.72 o 
  -1   3  14       10.03       11.46      2.85 o 
   0   3  14        8.87        5.19      2.57 o 
   1   3  14      163.33      152.75      6.16 o 
   2   3  14       12.20        7.40      3.89 o 
   3   3  14       29.25       33.27      5.22 o 
   4   3  14        0.00       -2.47      3.30 o 
   5   3  14        0.56       -1.90      3.93 o 
  -5   4  14        0.86       -5.15      3.44 o 
  -4   4  14       28.46       29.46      5.33 o 
  -3   4  14       50.37       48.57      4.87 o 
  -2   4  14      280.56      274.41      8.35 o 
  -1   4  14        2.24       -0.87      2.46 o 
   0   4  14       19.90       19.87      4.28 o 
   1   4  14      789.97      803.61     15.00 o 
   2   4  14       38.78       39.19      5.84 o 
   3   4  14        0.14        4.02      4.20 o 
   4   4  14        2.65        6.16      4.10 o 
   5   4  14        0.57       -3.38      4.44 o 
  -5   5  14        1.25       -5.85      3.90 o 
  -4   5  14        4.12        7.08      4.00 o 
  -3   5  14        0.91       -0.92      3.61 o 
  -2   5  14       61.08       72.24      5.67 o 
  -1   5  14       34.99       37.93      7.48 o 
   0   5  14        2.35       -0.01      2.98 o 
   1   5  14      149.50      145.70      6.49 o 
   2   5  14        8.73        5.07      3.23 o 
   3   5  14        5.49       -1.32      3.58 o 
   4   5  14        0.01       -0.60      3.92 o 
  -4   6  14        1.12        0.75      4.69 o 
  -3   6  14        0.27       -2.86      4.51 o 
  -2   6  14        0.46       -5.27      3.51 o 
  -1   6  14        2.04       -1.37      3.02 o 
   0   6  14        9.94        9.83      3.70 o 
   1   6  14        1.02       -2.28      3.03 o 
   2   6  14        3.46       -0.60      3.94 o 
   3   6  14        8.09        5.91      4.73 o 
  -3   7  14        5.39       -0.75      4.43 o 
  -2   7  14        4.39        0.79      4.63 o 
  -1   7  14        0.44        1.87      3.04 o 
   0   7  14       14.02       13.75      4.19 o 
   1   7  14        0.00       -2.73      3.24 o 
   2   7  14        1.92        0.11      4.62 o 
  -6   1  15       38.77       61.28     10.89 o 
  -5   1  15       25.71       23.75      5.28 o 
  -4   1  15      287.41      281.81      7.27 o 
  -3   1  15      307.10      319.19      7.65 o 
  -2   1  15        7.86        3.50      2.47 o 
  -1   1  15       44.74       54.54      4.53 o 
   0   1  15       10.89       12.03      3.42 o 
   1   1  15        0.05       -3.76      2.51 o 
   2   1  15       14.76       17.19      5.09 o 
   3   1  15        6.62        8.87      3.93 o 
   4   1  15       13.66       11.88      3.85 o 
   5   1  15        1.82        3.77      5.88 o 
  -6   2  15        3.84        1.26      5.96 o 
  -5   2  15       18.48       15.34      3.72 o 
  -4   2  15        9.26        6.18      4.00 o 
  -3   2  15      508.54      511.32     11.46 o 
  -2   2  15       44.68       32.87      4.06 o 
  -1   2  15       28.23       39.64      4.41 o 
   0   2  15       75.64       73.54      4.68 o 
   1   2  15      415.30      386.59     13.77 o 
   2   2  15      161.65      165.46      8.20 o 
   3   2  15       37.86       36.93      5.38 o 
   4   2  15       31.15       25.98      8.11 o 
   5   2  15        0.77       -0.78      4.28 o 
  -5   3  15       22.36       23.40      5.29 o 
  -4   3  15        0.35       -4.09      2.96 o 
  -3   3  15      179.00      167.12      6.78 o 
  -2   3  15      280.99      301.59      9.74 o 
  -1   3  15        4.48        0.87      2.47 o 
   0   3  15       38.06       38.01      4.19 o 
   1   3  15      109.15      107.34      5.60 o 
   2   3  15      475.06      464.61     13.94 o 
   3   3  15        4.80        1.44      3.63 o 
   4   3  15        1.46        3.63      3.99 o 
   5   3  15        1.48        0.28      4.61 o 
  -5   4  15        0.36       -0.07      4.22 o 
  -4   4  15        0.86        1.21      3.80 o 
  -3   4  15        3.24       -0.55      3.56 o 
  -2   4  15       36.27       38.76      4.71 o 
  -1   4  15        5.05        0.92      2.76 o 
   0   4  15        0.05       -3.25      2.59 o 
   1   4  15       69.94       75.21     10.49 o 
   2   4  15       68.45       95.73      8.19 o 
   3   4  15        0.51       -1.43      3.51 o 
   4   4  15        1.33        4.85      4.39 o 
  -4   5  15        0.66       -3.56      3.76 o 
  -3   5  15      129.60      118.56     10.74 o 
  -2   5  15       31.54       30.67      4.65 o 
  -1   5  15       27.13       34.60      4.58 o 
   0   5  15       70.00       78.47      6.77 o 
   1   5  15        0.04       -2.43      2.89 o 
   2   5  15       28.48       18.48      5.20 o 
   3   5  15        1.99        0.88      3.95 o 
   4   5  15        0.60       -4.16      4.21 o 
  -3   6  15       71.74       93.28      8.78 o 
  -2   6  15        5.89        2.36      4.02 o 
  -1   6  15       19.16       14.47      3.98 o 
   0   6  15        6.06        0.34      4.12 o 
   1   6  15       23.23       22.75      5.69 o 
   2   6  15       22.04       24.35      6.11 o 
   3   6  15        3.06        0.17      4.66 o 
  -2   7  15        1.35        3.72      4.99 o 
  -1   7  15        4.88        3.84      3.39 o 
   0   7  15        0.87       -1.50      3.53 o 
   1   7  15        0.33        1.28      3.59 o 
   2   7  15        1.51        0.66      4.64 o 
  -5   0  16       59.02       67.94      9.94 o 
  -4   0  16      110.08      125.47      7.41 o 
  -3   0  16      472.43      481.03     13.70 o 
  -2   0  16      647.54      617.86     19.21 o 
   0   0  16        2.80        1.48      3.99 o 
   1   0  16       42.59       41.75      7.43 o 
   2   0  16      287.52      286.12     14.64 o 
   3   0  16       44.35       63.32      9.01 o 
   4   0  16       29.63       29.65      6.98 o 
  -5   1  16        6.57        2.89      3.28 o 
  -4   1  16       16.09       18.24      3.26 o 
  -3   1  16      213.91      221.18      6.55 o 
  -2   1  16      132.82      132.77      7.48 o 
  -1   1  16        5.02        0.60      2.24 o 
   0   1  16        8.58       11.89      3.57 o 
   1   1  16        0.57        2.25      3.05 o 
   2   1  16      228.52      244.52     10.02 o 
   3   1  16      158.67      182.98      8.91 o 
   4   1  16        2.86       -2.07      3.40 o 
   5   1  16        0.88       -1.41      4.35 o 
  -5   2  16       27.38       38.09      6.25 o 
  -4   2  16        5.50        2.50      3.57 o 
  -3   2  16       62.56       69.43      5.60 o 
  -2   2  16       67.59       72.60      5.53 o 
  -1   2  16      127.63      115.25      5.53 o 
   0   2  16        0.65        1.03      2.58 o 
   1   2  16        3.04        1.64      3.45 o 
   2   2  16      115.76      120.86     16.49 o 
   3   2  16       96.01      104.51     10.53 o 
   4   2  16       15.87       28.73      8.19 o 
   5   2  16        0.92       -0.06      4.33 o 
  -5   3  16        0.02       -4.65      3.90 o 
  -4   3  16        9.15       10.77      4.30 o 
  -3   3  16       57.73       69.92      6.79 o 
  -2   3  16      179.72      212.26      7.61 o 
  -1   3  16        3.26       -1.29      2.45 o 
   0   3  16       51.62       51.46      4.88 o 
   1   3  16        4.10        3.46      5.19 o 
   2   3  16       72.24       86.84     14.06 o 
   3   3  16        0.06       -1.04      3.68 o 
   4   3  16        1.32        0.56      3.71 o 
  -5   4  16        1.28       -2.39      4.14 o 
  -4   4  16       13.98       12.55      4.66 o 
  -3   4  16        9.51        2.70      4.99 o 
  -2   4  16      603.08      643.56     13.92 o 
  -1   4  16        3.73       -0.54      3.02 o 
   0   4  16        0.76       -2.18      3.62 o 
   1   4  16       13.46        7.43      3.32 o 
   2   4  16       66.54       70.19      7.45 o 
   3   4  16        7.44        2.03      5.89 o 
   4   4  16        0.00       -4.96      4.19 o 
  -4   5  16        8.60        7.42      4.67 o 
  -3   5  16        1.90        4.24      4.35 o 
  -2   5  16        6.71       10.21      3.79 o 
  -1   5  16       23.75       32.17      4.72 o 
   0   5  16        2.36        0.92      2.96 o 
   1   5  16        2.70       -0.29      3.15 o 
   2   5  16        1.65        1.18      4.28 o 
   3   5  16        4.86       -0.33      3.94 o 
  -3   6  16        4.76        1.98      4.31 o 
  -2   6  16        3.96        3.40      4.51 o 
  -1   6  16        7.25        2.47      3.63 o 
   0   6  16        0.32       -4.30      3.28 o 
   1   6  16        0.21       -4.19      4.11 o 
   2   6  16        1.35       -2.70      3.76 o 
  -1   7  16       13.59       16.68      4.70 o 
   0   7  16        2.89        1.73      3.87 o 
   1   7  16        0.99       -0.98      3.79 o 
  -5   1  17        1.07       -0.19      3.34 o 
  -4   1  17        9.10       10.79      3.01 o 
  -3   1  17       33.35       35.97      3.87 o 
  -2   1  17      125.56      136.81      6.47 o 
  -1   1  17       35.22       31.25      4.07 o 
   0   1  17       47.41       47.26      5.77 o 
   1   1  17       17.94       16.04      4.19 o 
   2   1  17      126.29      118.50     10.25 o 
   3   1  17      248.88      272.07     10.93 o 
   4   1  17       10.78       13.72      4.54 o 
   5   1  17        0.79        2.54      4.38 o 
  -5   2  17        4.37        0.59      4.27 o 
  -4   2  17       72.41       79.69      7.89 o 
  -3   2  17        1.59        0.14      3.37 o 
  -2   2  17      439.37      438.50     11.32 o 
  -1   2  17      142.59      144.80      6.66 o 
   0   2  17       92.56       91.55      5.18 o 
   1   2  17       73.29       67.53     20.32 o 
   2   2  17       33.81       27.46      8.84 o 
   3   2  17       43.42       65.58     11.23 o 
   4   2  17        7.90        8.54      7.03 o 
  -4   3  17        2.41        2.88      4.09 o 
  -3   3  17      110.33      119.50      6.19 o 
  -2   3  17      182.54      177.29      7.36 o 
  -1   3  17      224.25      217.88      7.81 o 
   0   3  17       14.15       13.01      3.56 o 
   1   3  17       51.66       50.68      6.62 o 
   2   3  17        0.08       -0.27      3.65 o 
   3   3  17        1.69        2.44      4.00 o 
   4   3  17        4.60        2.53      4.18 o 
  -4   4  17        2.92        1.85      4.42 o 
  -3   4  17       42.52       46.78      6.74 o 
  -2   4  17        1.37        4.61      4.33 o 
  -1   4  17        7.76        3.90      3.35 o 
   0   4  17        1.50       -1.51      2.71 o 
   1   4  17        6.92        5.71      3.18 o 
   2   4  17        0.61       -2.39      3.79 o 
   3   4  17        0.00       -2.54      6.34 o 
   4   4  17        8.90       10.48      5.25 o 
  -3   5  17        8.92        7.92      4.96 o 
  -2   5  17       36.18       29.49      4.81 o 
  -1   5  17       98.86      112.54      6.39 o 
   0   5  17        0.50       -3.29      3.07 o 
   1   5  17        0.17       -1.51      3.27 o 
   2   5  17        0.65       -4.47      4.23 o 
   3   5  17        0.29       -3.06      4.31 o 
  -2   6  17       29.07       25.92      7.53 o 
  -1   6  17       13.80       13.73      4.52 o 
   0   6  17       12.48        7.43      4.16 o 
   1   6  17        2.49        3.82      4.72 o 
   2   6  17        0.68        1.41      4.88 o 
  -5   0  18        6.27       10.02      6.50 o 
  -4   0  18       77.19       97.94      8.29 o 
  -3   0  18       64.03       77.48     12.22 o 
  -2   0  18       45.69       45.91      5.95 o 
  -1   0  18        8.91        7.56      5.84 o 
   0   0  18       21.38       21.27      6.47 o 
   1   0  18        0.83       -2.06      4.36 o 
   2   0  18       23.44       28.88      7.37 o 
   3   0  18      221.44      213.42     13.37 o 
   4   0  18       56.82       79.49     10.07 o 
  -5   1  18        3.47       -1.17      3.45 o 
  -4   1  18        1.14       -1.52      2.58 o 
  -3   1  18       10.17        8.72      3.41 o 
  -2   1  18        5.70        7.29      3.24 o 
  -1   1  18      124.30      114.40      5.98 o 
   0   1  18       55.93       74.48      7.21 o 
   1   1  18        0.07       -1.89      2.87 o 
   2   1  18       47.98       51.86      6.34 o 
   3   1  18       18.83       24.76      7.53 o 
   4   1  18       14.91       19.37      5.95 o 
  -5   2  18        9.05       17.04      5.93 o 
  -4   2  18        9.96        3.75      4.33 o 
  -3   2  18        0.74       -0.31      2.86 o 
  -2   2  18        8.94        6.88      3.19 o 
  -1   2  18        0.00       -2.16      2.61 o 
   0   2  18        0.00       -0.40      3.30 o 
   1   2  18        1.20       -3.54      3.40 o 
   2   2  18       23.15       20.85      5.38 o 
   3   2  18        0.16        0.54      3.87 o 
   4   2  18        0.94       -2.17      6.26 o 
  -4   3  18        3.38       -1.35      4.16 o 
  -3   3  18       15.81       17.34      4.14 o 
  -2   3  18       82.52       83.78      6.43 o 
  -1   3  18        0.46       -0.77      2.71 o 
   0   3  18       12.63        5.20      3.41 o 
   1   3  18        2.09        1.02      3.95 o 
   2   3  18        3.58       -0.95      3.98 o 
   3   3  18        1.77       -0.69      3.92 o 
   4   3  18        0.05       -3.91      4.07 o 
  -4   4  18        0.52       -0.35      4.35 o 
  -3   4  18        0.00        0.14      3.80 o 
  -2   4  18       81.22       85.03      6.81 o 
  -1   4  18      121.64      119.71      6.52 o 
   0   4  18        4.10        4.23      3.45 o 
   1   4  18        0.64       -3.88      3.78 o 
   2   4  18        0.00       -3.33      3.98 o 
   3   4  18        9.82        5.02      7.87 o 
  -3   5  18        8.14        4.89      4.91 o 
  -2   5  18       15.95       18.99      4.31 o 
  -1   5  18       81.70       93.63      7.16 o 
   0   5  18        0.02       -4.41      3.35 o 
   1   5  18        8.49        6.60      3.85 o 
   2   5  18        6.73        0.09      4.70 o 
  -1   6  18       51.84       68.60      6.76 o 
   0   6  18       19.57       25.65      4.99 o 
   1   6  18        0.23        0.70      4.72 o 
  -4   1  19        8.34        1.77      3.35 o 
  -3   1  19       30.78       29.79      4.60 o 
  -2   1  19        0.20       -3.25      2.59 o 
  -1   1  19      230.80      217.45     10.02 o 
   0   1  19       57.95       65.39     13.94 o 
   1   1  19        3.03       -0.08      3.40 o 
   2   1  19       61.31       60.60      6.83 o 
   3   1  19        0.07        0.87      4.03 o 
   4   1  19       41.52       42.05      5.98 o 
  -4   2  19        6.44        6.08      4.86 o 
  -3   2  19        7.01        2.40      3.27 o 
  -2   2  19        7.05        7.07      3.46 o 
  -1   2  19       20.32       18.72      4.01 o 
   0   2  19        6.13        1.23      3.64 o 
   1   2  19        0.02       -3.39      3.19 o 
   2   2  19        0.68       -2.71      3.92 o 
   3   2  19       28.25       19.32      5.37 o 
  -4   3  19        0.02       -5.19      4.01 o 
  -3   3  19        4.74        3.69      3.51 o 
  -2   3  19       89.73       94.29      7.11 o 
  -1   3  19       12.81       14.37      3.79 o 
   0   3  19       13.99       14.11      7.94 o 
   1   3  19        5.50        1.50      4.12 o 
   2   3  19        0.77       -3.61      4.10 o 
   3   3  19       33.73       25.75      5.95 o 
  -3   4  19        8.79        4.60      4.52 o 
  -2   4  19        0.16        0.46      3.28 o 
  -1   4  19        9.82       12.63      5.37 o 
   0   4  19       33.37       38.42      5.11 o 
   1   4  19        4.61        1.72      4.42 o 
   2   4  19        4.35        1.05      4.17 o 
  -2   5  19        9.85        4.12      3.79 o 
  -1   5  19        0.99       -3.74      3.66 o 
   0   5  19       12.85       22.42      4.85 o 
   1   5  19        0.96       -3.14      3.65 o 
  -4   0  20        2.03        1.77      5.23 o 
  -3   0  20        9.47        7.70      4.40 o 
  -2   0  20       23.42       16.52      6.79 o 
  -1   0  20       16.07       13.21      6.71 o 
   0   0  20       86.20       83.56     11.39 o 
   1   0  20       29.13       19.42      7.40 o 
   2   0  20        0.00        3.51      5.76 o 
   3   0  20       31.88       31.61      7.80 o 
  -4   1  20        0.26       -1.22      3.37 o 
  -3   1  20       11.94        8.45      3.59 o 
  -2   1  20        2.79       -2.84      2.88 o 
  -1   1  20       52.77       56.07      7.43 o 
   0   1  20       27.27       36.42      6.14 o 
   1   1  20       33.95       39.45      6.13 o 
   2   1  20        1.02        2.76      3.68 o 
   3   1  20       11.47       15.54      4.80 o 
  -4   2  20       13.92       12.09      5.20 o 
  -3   2  20        0.88       -1.73      3.07 o 
  -2   2  20        5.91        3.84      3.27 o 
  -1   2  20       49.43       45.16      5.50 o 
   0   2  20       15.48       15.61      6.08 o 
   1   2  20        0.22       -0.88      3.62 o 
   2   2  20        3.32        1.35      5.79 o 
   3   2  20       15.03       10.66      5.20 o 
  -3   3  20       15.66       10.71      4.21 o 
  -2   3  20        0.08       -0.76      3.16 o 
  -1   3  20       19.52       15.10      4.42 o 
   0   3  20        5.32        3.40      3.86 o 
   1   3  20       15.29       18.42      5.62 o 
   2   3  20        0.53       -1.51      4.19 o 
  -2   4  20        0.02       -1.66      3.38 o 
  -1   4  20       20.79       15.53      5.32 o 
   0   4  20       22.19       19.15      4.74 o 
   1   4  20        9.90       10.08      5.49 o 
   2   4  20        0.02        1.19      4.66 o 
   0   5  20       11.45       15.93      4.71 o 
  -3   1  21        0.60       -2.82      3.25 o 
  -2   1  21       12.94       12.09      3.98 o 
  -1   1  21       33.49       34.28      6.21 o 
   0   1  21        1.46        1.71      4.08 o 
   1   1  21        6.82        9.28      4.60 o 
   2   1  21        0.32       -1.27      3.64 o 
  -3   2  21        0.37        2.24      3.71 o 
  -2   2  21        0.12        0.72      3.39 o 
  -1   2  21        5.55        7.90      4.50 o 
   0   2  21       56.74       51.54      7.03 o 
   1   2  21        2.21        1.97      3.95 o 
   2   2  21       17.65       27.24      5.63 o 
  -2   3  21       37.86       43.54      5.72 o 
  -1   3  21       13.62        8.78      4.06 o 
   0   3  21       52.16       51.77     23.39 o 
   1   3  21        2.00        6.63      7.00 o 
  -1   4  21        0.83        0.03      3.77 o 
   0   4  21        0.28       -5.89      3.94 o 
  -2   0  22        6.46       -2.27      5.73 o 
  -1   0  22        2.47       -0.03      5.42 o 
   0   0  22       44.14       51.64     10.18 o 
   1   0  22       69.30       80.41     12.08 o 
   2   0  22        2.99        3.81      6.45 o 
  -2   1  22        0.44        2.62      4.45 o 
  -1   1  22       10.64        8.40      5.02 o 
   0   1  22       23.47       22.04      5.79 o 
   1   1  22        0.77       -1.27      4.09 o 
  -2   2  22       12.08        6.32      4.03 o 
  -1   2  22       19.69       17.45      5.73 o 
   0   2  22        1.76       -0.07      5.97 o 
   1   2  22        0.02       -4.84      3.67 o 
  -1   3  22        7.21        9.62      4.14 o 
   0   3  22        4.73        4.84      4.56 o 
  -1   1  23        1.52        1.81      4.79 o 
   0   1  23        6.15        2.11      4.59 o 
                                                 
